# Supplementary material for: Evolutionary History of Lagomorphs in Response to Global Environmental Change
Source: PLoS One. 2013 Apr 3;8(4):e59668. doi: 10.1371/journal.pone.0059668 (PMC3616043; doi:10.1371/journal.pone.0059668)
Supplement: Table S1 — The known fossil occurrences of Lagomorpha. The maximum age and minimum age of these genera were summarized from the Paleobiology database (Available: http://paleodb.org/cgi-bin/bridge.pl, Accessed 2012 Dec 1), the Neocene of Old World Database of fossil mammals (Available: http://www.helsinki.fi/science/now/, Accessed 2012 Dec 1), the Miocene Mammal Mapping Project of West United States (Available: http://www.ucmp.berkeley.edu/miomap/, Accessed 2012 Dec 1). There are different viewpoints regarding the higher-level classification of pikas and leporids, here we use ochotonids and leporids to separate these two groups since the taxonomy is not the focus of our present study. (XLS) [file pone.0059668.s001.xls]

## Sheet: Sheet1
Order	Taxonomic status	Taxonomic groups	Genus	Species status	Species	Nominator	Synonyms	Country	Locality	Latitude	Longitude	Epoch	Epoch Periods
Albertona López-Martínez, 1986 (23.03-16 Ma)
Lagomorpha	Ochotonids	1	Albertona	cf.	aegeensis	Ünay & Göktaş, 1999		Turkey		36.95	30.7	Early Miocene	2
Lagomorpha	Ochotonids	1	Albertona		aegeensis	Ünay & Göktaş, 1999		Turkey	Söke	37.75	27.4	Early Miocene	2
Lagomorpha	Ochotonids	1	Albertona		aegeensis	Ünay & Göktaş, 1999		Turkey	Dededağ	38.5333	27.4667	Early Miocene	2
Lagomorpha	Ochotonids	1	Albertona		aegeensis	Ünay & Göktaş, 1999		Turkey	Çankiri-Sülüklü göl	40.5667	30.9	Early Miocene	2
Lagomorpha	Ochotonids	1	Albertona		balkanica	López-Martínez, 1986		Greece	Island of Evia	38.4	24.0333	Early Miocene	2
Lagomorpha	Ochotonids	1	Albertona		balkanica	López-Martínez, 1986		Serbia	Snegotin	44.5833	21.6	Early Miocene	2
Lagomorpha	Ochotonids	1	Albertona		balkanica	López-Martínez, 1986		Turkey	Mut	36.6333	33.4333	Early Miocene	2
Alloptox Dawson, 1961 (23.03-5.33 Ma)
Lagomorpha	Ochotonids	1	Alloptox		anatoliensis	Ünay & Sen, 1976		Greece	Antonios	40.5	23	Miocene	2
Lagomorpha	Ochotonids	1	Alloptox		anatoliensis	Ünay & Sen, 1976		Turkey	Mustafakemalpasa, Pasalar	40	28.5	Miocene	2
Lagomorpha	Ochotonids	1	Alloptox		anatoliensis	Ünay & Sen, 1976		Turkey	Candir	40.16	33.29	Miocene	2
Lagomorpha	Ochotonids	1	Alloptox		chinghaiensis	Qui, Li & Wang, 1981		China	Qinghai, Minhe, locality #78029, Qijia, Lierbao	36.3358	102.82	Miocene	2
Lagomorpha	Ochotonids	1	Alloptox		gobiensis	(Young, 1932)		China	Ningxia,Tongxin	36.9833	105.9	Miocene	2
Lagomorpha	Ochotonids	1	Alloptox		gobiensis	(Young, 1932)		China	Ningxia, Lingwu	38.0833	106.033	Miocene	2
Lagomorpha	Ochotonids	1	Alloptox		gobiensis	(Young, 1932)		China	Inner Mongolia, Tunggur Micromammals	43.6475	111.977	Miocene	2
Lagomorpha	Ochotonids	1	Alloptox		gobiensis	(Young, 1932)		Kazakstan	Zaysan basin Locality	48	84	Miocene	2
Lagomorpha	Ochotonids	1	Alloptox		gobiensis	(Young, 1932)		Kazakstan	Makovka Locality	49.3333	82.1333	Miocene	2
Lagomorpha	Ochotonids	1	Alloptox		katinkae	Angelone and Hir, 2012		Hungary	Litke 2, North Hungary	48.21	19.59	Early middle Miocene	2
Lagomorpha	Ochotonids	1	Alloptox		minor	Li, 1978		China	Lengshuigou, Lintung, Shensi	34.2622	108.938	Miocene	2
Lagomorpha	Ochotonids	1	Alloptox		minor	Li, 1978		China	Shaanxi, Xinjie road cutting (locality 64-lan-044), Lantian	34.3333	109.267	Miocene	2
Lagomorpha	Ochotonids	1	Alloptox		sihongensis	Wu, 1995		China	Jiangsu, Sihong, Xiacaowan Micromammals	33.4567	118.206	Miocene	2
Lagomorpha	Ochotonids	1	Alloptox		xichuanensis	Liu and Zheng, 1997		China	Henan, Xichuan	33.1372	111.493	Early Miocene	2
Lagomorpha	Ochotonids	1	Alloptox		indet.			China	Ningxia, Tong Xin 'Dragon Bones' collection	36.9753	105.909	Miocene	2
Lagomorpha	Ochotonids	1	Alloptox		indet.			Greece	Chrysavgi	40.5	23	Miocene	2
Lagomorpha	Ochotonids	1	Alloptox		indet.			Libya	Jebel Zelten MS2	28.5	20	Miocene	2
Lagomorpha	Ochotonids	1	Alloptox		indet.			Turkey	Pasalar	39.9739	28.3036	Miocene	2
Amphilagus Pomel, 1853 (28.4-9.5 Ma)
Lagomorpha	Ochotonids	1	Amphilagus		antiquus	Pomel, 1853		France	Limagne Bourbonnaise	46.25	3.1	Oligocene	1
Lagomorpha	Ochotonids	1	Amphilagus		antiquus	Pomel, 1853		Germany	Obersleitersbach, Rhoen Mountains	50.2833	9.8	Oligocene	1
Lagomorpha	Ochotonids	1	Amphilagus		antiquus	Pomel, 1853		Greece	Inset Chios, Agais	38.24	26.1	Miocene	2
Lagomorpha	Ochotonids	1	Amphilagus		sarmaticus	Topachevsky, 1987		Ukraine	Khmelnitskij region, Gritsev	49.4228	26.9869	Late Miocene	2
Lagomorpha	Ochotonids	1	Amphilagus		ulmensis	Tobien, 1974		France	Gers Departement, Birosse, a Castelnau-d'Arbieu	43.8681	0.7	Miocene	2
Lagomorpha	Ochotonids	1	Amphilagus		ulmensis	Tobien, 1974		France	Anjou, Pontigne	47.28	0.33	Late Miocene	2
Lagomorpha	Ochotonids	1	Amphilagus		ulmensis	Tobien, 1974		France	Departement Indre-et-Loire, Les Beilleaux	47.45	0.32	Miocene	2
Lagomorpha	Ochotonids	1	Amphilagus		ulmensis	Tobien, 1974		Germany	Tomerdingen 2	48.3333	9.98333	Miocene	2
Lagomorpha	Ochotonids	1	Amphilagus		ulmensis	Tobien, 1974		Germany	Ulm-Westtangente	48.3347	9.98472	Miocene	2
Lagomorpha	Ochotonids	1	Amphilagus		ulmensis	Tobien, 1974		Germany	Ulm-Uniklinik	48.335	9.98472	Miocene	2
Lagomorpha	Ochotonids	1	Amphilagus		ulmensis	Tobien, 1974		Germany	Eggingen	48.3633	9.87889	Miocene	2
Lagomorpha	Ochotonids	1	Amphilagus		ulmensis	Tobien, 1974		Germany	Haslach	48.3997	9.99667	Miocene	2
Lagomorpha	Ochotonids	1	Amphilagus		ulmensis	Tobien, 1974		Germany	Eselsberg	48.4167	9.95917	Miocene	2
Lagomorpha	Ochotonids	1	Amphilagus		wuttkei	Thomas & Daniela, 2010		Germany	Westerwald	50.6667	7.92	Late Oligocene	1
Lagomorpha	Ochotonids	1	Amphilagus		indet.			Austria	Vallesian fossil site of Atzeldorf	47.51	14.55	Late Miocene	2
Lagomorpha	Ochotonids	1	Amphilagus		indet.			Germany	Langenau 1	48.4856	10.0997	Miocene	2
Lagomorpha	Ochotonids	1	Amphilagus		indet.			Germany	Sandelzhausen	48.624	11.796	Miocene	2
Lagomorpha	Ochotonids	1	Amphilagus		indet.			Japan	Dota local fauna, KaniCity	35.42	137.02	Early Miocene	2
Lagomorpha	Ochotonids	1	Amphilagus		indet.			Switzerland	Napf, Chatzloch	47	7.8	Miocene	2
Lagomorpha	Ochotonids	1	Amphilagus		indet.			Switzerland	Martinsbrünneli	47.28	8.96	Miocene	2
Austrolagomys Stromer, 1926 (23.03-11.06 Ma)
Lagomorpha	Ochotonids	1	Australagomys		hendeyi	Mein & Pickford, 2003		Namibia	Arrisdrift	-28.55	16.43	Miocene	2
Lagomorpha	Ochotonids	1	Australagomys		hendeyi	Mein & Pickford, 2003		South Africa		-22.59	18.24	Miocene	2
Lagomorpha	Ochotonids	1	Australagomys		inexpectatus	Mein & Pickford, 2003		Namibia	Elisabethfeld Langental, Grillental	-26.9933	15.3581	Miocene	2
Lagomorpha	Ochotonids	1	Austrolagomys		inexpectatus	Stromer, 1926	Kenyalagomys simpsoni Hendey, 1978	Namibia	Luideritz Bay, South West Africa	-26.6086	15.1378	Early Miocene	2
Lagomorpha	Ochotonids	1	Australagomys		inexpectatus	Stromer, 1926		South Africa		-30.28	23.61	Miocene	2
Lagomorpha	Ochotonids	1	Australagomys		inexpectatus	Stromer, 1926	Austrolagomys simposni Hopwood, 1929	South Africa		-30.25	23.5	Miocene	2
Bellatona Dawson, 1961 (15.97-5.33 Ma)
Lagomorpha	Ochotonids	1	Bellatona		forsythmajori	Dawson, 1961		China	Inner mongolia, Siziwangqi, Damiao	40.7114	110.09	Miocene	2
Lagomorpha	Ochotonids	1	Bellatona		forsythmajori	Dawson, 1961		China	Inner mongolia, Amusuwu, near Tung Gur	42.5	112.5	Miocene	2
Lagomorpha	Ochotonids	1	Bellatona		forsythmajori	Dawson, 1961		China	Inner mongolia, Tunggur Micromammals	43.6475	111.977	Miocene	2
Lagomorpha	Ochotonids	1	Bellatona		forsythmajori	Dawson, 1961		China	Xinjiang, Zhungeer Basin	46	87	Middle Miocene	2
Lagomorpha	Ochotonids	1	Bellatona		kazakhstanica	(Erbejeva, 1988)		Kazakhstan	Ashutas	48	85	Early Miocene	2
Lagomorpha	Ochotonids	1	Bellatona		yanghuensis	Zhou, 1988		China	Shanxi, Xinzhou	38.4	112.44	Miocene	2
Bellatonoides Sen, 2003 (11.6-5.3 Ma)		1
Lagomorpha	Ochotonids	1	Bellatonoides		eroli	Sen, 2003		Turkey	Ankara, Sinap Formation	39.3833	49.11	Miocene	2
Lagomorpha	Ochotonids	1	Bellatonoides		kalfense	(Lungu, 1981)		Turkey	Ankara, Sinap Formation	39.3833	49.11	Miocene	2
Bohlinotona de Muizon, 1977 (16.4-14.8 Ma)
Lagomorpha	Ochotonids	1	Bohlinotona		kalkamanensis	Tjutkova, 1993	Procaprolagus mongolicus Gureev 1960	Kazakhstan	Pavlodar Irtysh region, Kalkaman,	51.7	76.5	Miocene	2
Lagomorpha	Ochotonids	1	Bohlinotona		kalkamanensis	Tjutkova, 1993		China	Inner Mongolia, Sanshenggou	40.22	107.02	Late Oligocene	1
Lagomorpha	Ochotonids	1	Bohlinotona		kalkamanensis	Tjutkova, 1993		Russia	Pavlodar Irtysh region	51.9833	76.6	Miocene	2
Lagomorpha	Ochotonids	1	Bohlinotona		pusilla	(Teilhard de Chardin, 1926)		China	Inner Mongolia, Ordos	39.6092	109.767	Oligocene	1
Lagomorpha	Ochotonids	1	Bohlinotona		pusilla	(Teilhard de Chardin, 1926)	Desmatolagus pussillus (Teilhard de Chardin, 1926)	China	Aksay Kazak, Danghe River	40.5	94.7	Oligocene	1
Cuyamalagus Hutchison and Lindsay, 1975 (21.5-16.5 Ma)
Lagomorpha	Ochotonids	1	Cuyamalagus		dawsonae	Hutchison & Lindsay, 1974		United States	Orange	33.7792	-117.73	Miocene	2
Lagomorpha	Ochotonids	1	Cuyamalagus		dawsonae	Hutchison & Lindsay, 1974		United States	Los Angeles	34.0708	-118.666	Miocene	2
Lagomorpha	Ochotonids	1	Cuyamalagus		dawsonae	Hutchison & Lindsay, 1974		United States	Santa Barbara	34.8514	-119.554	Miocene	2
Desmatolagus Matthew and Granger, 1923 (42.5-14.8 Ma)
Lagomorpha	Ochotonids	1	Desmatolagus		ardynense	Burke, 1941		China	Inner Mongolia, Shara Murun Region	42.6	111.567	Oligocene	1
Lagomorpha	Ochotonids	1	Desmatolagus		chinensis	Erbajeva and Sen, 1998		China	Inner Mongolia, Ordos, San-tao-ho	39.6092	109.767	Oligocene	1
Lagomorpha	Ochotonids	1	Desmatolagus		chinensis	Erbajeva and Sen, 1998		China	Inner Mongolia, Wulantatal	40	106.5	Oligocene	1
Lagomorpha	Ochotonids	1	Desmatolagus		gazini	Burke, 1936	Procaprolagus gazini Korth and Hageman,2004	United States	Sioux	42.4	-103.8	Eocene	1
Lagomorpha	Ochotonids	1	Desmatolagus		gobiensis	Matthew & Granger, 1923	Desmatolagus radicidens (Teilhard de Chardin, 1926); Procaprolagus mongolicus Gureev 1960; Procaprolagus orlovi Gureev, 1962	China	Gansu, Lanzhou, Xianshuihe	36.2833	103.467	Early Oligocene	1
Lagomorpha	Ochotonids	1	Desmatolagus		gobiensis	Matthew & Granger, 1923	Desmatolagus radicidens (Teilhard de Chardin, 1926); Procaprolagus mongolicus Gureev 1960; Procaprolagus orlovi Gureev, 1963	China	Inner Mongolia, Wulatataer	40	106.5	Early Oligocene	1
Lagomorpha	Ochotonids	1	Desmatolagus		gobiensis	Matthew & Granger, 1923	Desmatolagus radicidens (Teilhard de Chardin, 1926); Procaprolagus mongolicus Gureev 1960; Procaprolagus orlovi Gureev, 1960	China	Aksay Kazak, Danghe River	40.5	94.7	Eocene	1
Lagomorpha	Ochotonids	1	Desmatolagus	cf.	gobiensis	Matthew & Granger, 1923	Desmatolagus radicidens (Teilhard de Chardin, 1926); Procaprolagus mongolicus Gureev 1960; Procaprolagus orlovi Gureev, 1964	Kazakhstan	Kalkaman lake	51.7	76.5	Miocene	2
Lagomorpha	Ochotonids	1	Desmatolagus		gobiensis	Matthew & Granger, 1923	Desmatolagus shargaltensis Bohlin 1937	Kazakstan	Agyspe	46.7956	60.5814	Oligocene	1
Lagomorpha	Ochotonids	1	Desmatolagus		gobiensis	Matthew & Granger, 1923	Desmatolagus shargaltensis Bohlin 1939	Kazakstan	Altyn Chokysu, Aral Formation	47.2544	61.0469	Oligocene	1
Lagomorpha	Ochotonids	1	Desmatolagus		gobiensis	Matthew & Granger, 1923	Desmatolagus shargaltensis Bohlin 1938	Kazakstan	Aktau	47.3664	60.8689	Oligocene	1
Lagomorpha	Ochotonids	1	Desmatolagus	cf.	gobiensis	Matthew & Granger, 1923	Sinolagomys tatalgolicus Gureev, 1960	Mongolia	Tatal-Gol	45.2972	101.621	Oligocene	1
Lagomorpha	Ochotonids	1	Desmatolagus	cf.	gobiensis	Matthew & Granger, 1923	Paludotona gobiensis (Young, ?)	Mongolia	Ulan-Tologoj	46	106	Miocene	2
Lagomorpha	Ochotonids	1	Desmatolagus	cf.	moergenensis	Qiu, 1996		China	Inner Mongolia, Sunitezuoqi, Tunggur, Moergen,	43.3333	113.9	Middle Miocene	2
Lagomorpha	Ochotonids	1	Desmatolagus		periaralicus	Lopatin, 1998		Kazakhstan	North Aral region	46.7753	61.6883	Early Miocene	2
Lagomorpha	Ochotonids	1	Desmatolagus		robustus	Matthew & Granger, 1923	Agispelagus youngi Gureev 1960; Procaprolagus maximus Gureev 1960	Kazakstan	Altyn Chokysu, Aral Formation	47.2544	61.0469	Oligocene	1
Lagomorpha	Ochotonids	1	Desmatolagus		robustus	Matthew & Granger, 1923		Mongolia	Loh, Hsanda Gol Formation	45.3	101.8	Oligocene	1
Lagomorpha	Ochotonids	1	Desmatolagus		schizopetrus	Dawson, 1965		Canada	Topham	49.6	-109	Miocene	2
Lagomorpha	Ochotonids	1	Desmatolagus		schizopetrus	Dawson, 1965		United States	Wyoming, Fremont	42.4464	-107.557	Miocene	2
Lagomorpha	Ochotonids	1	Desmatolagus	cf.	simplex	(Argyropulo, 1940)		Kazakhstan	Kalkaman lake	51.7	76.5	Miocene	2
Lagomorpha	Ochotonids	1	Desmatolagus		simplex	(Argyropulo, 1940)	Agispelagus simplex Argyropulo, 1940	Kazakstan	Aral Sea	46.5872	61.1933	Oligocene	1
Lagomorpha	Ochotonids	1	Desmatolagus		simplex	(Argyropulo, 1940)		Kazakstan	Agyspe	46.7956	60.5814	Oligocene	1
Lagomorpha	Ochotonids	1	Desmatolagus		simplex	(Argyropulo, 1940)		Kazakstan	Altyn Chokysu, Aral Formation	47.2544	61.0469	Oligocene	1
Lagomorpha	Ochotonids	1	Desmatolagus		veletus	Lopatin, 1998		Kazakhstan	North Aral Region	45	80	Miocene	2
Lagomorpha	Ochotonids	1	Desmatolagus		vetustus	(Burke, 1941)		China	Inner Mongolia, Wulanchabumeng, SiziWangqi, Geerdeng	41.1667	110.333	Late Eocene	1
Lagomorpha	Ochotonids	1	Desmatolagus		vetustus	(Burke, 1941)		China	Inner Mongolia, Shala Mulun He	42.2	118.9	Oligocene	1
Lagomorpha	Ochotonids	1	Desmatolagus		vetustus	(Burke, 1941)		China	Inner Mongolia, Yihesubu	42.6019	111.577	Eocene	1
Lagomorpha	Ochotonids	1	Desmatolagus		vetustus	(Burke, 1941)		China	Inner Mongolia, Erenhot, Urtyn Obo	43.8	112.4	Late Eocene	1
Lagomorpha	Ochotonids	1	Desmatolagus		vusillus	(Storer, 1984）		Canada	Swift Current Creek	50.2	-107.6	Eocene	1
Lagomorpha	Ochotonids	1	Desmatolagus		indet.			Canada	British Columbia, South east, Flathead River	44.35	-114.75	Oligocene	1
Lagomorpha	Ochotonids	1	Desmatolagus		indet.			Canada	Blumenort	49.9	-107.8	Eocene	1
Lagomorpha	Ochotonids	1	Desmatolagus		indet.			China	Alxa Left Banner, Kekeamu cliffs, Ulantatal Valley	39.1958	105.569	Eocene	1
Lagomorpha	Ochotonids	1	Desmatolagus		indet.			China	Inner Mongolia, Yihesubu	42.6019	111.577	Eocene	1
Lagomorpha	Ochotonids	1	Desmatolagus		indet.			China	Fuhai, Saerduoyila	46.5964	87.7303	Oligocene	1
Lagomorpha	Ochotonids	1	Desmatolagus		indet.			China	Xinjiang, Burqin	48.4	86.75	Late Eocene-Early Oligocene	1
Lagomorpha	Ochotonids	1	Desmatolagus		indet.			Kazakhstan	Shinzhaly fauna, eastern Kazakhstan	46.13	-80	Middle Eocene	1
Lagomorpha	Ochotonids	1	Desmatolagus		indet.			Kazakhstan	Kalkaman lake	51.7	76.5	Miocene	2
Lagomorpha	Ochotonids	1	Desmatolagus		indet.			Mongolia	The valley of the lakes area	49	89	Early Miocene	2
Lagomorpha	Ochotonids	1	Desmatolagus		indet.			Russia	Olkhon (Tagai)	53.1667	107.333	Miocene	2
Lagomorpha	Ochotonids	1	Desmatolagus		indet.			United States	California, Upper Sespe, Ventura County	34.6	-119.25	Miocene	2
Lagomorpha	Ochotonids	1	Desmatolagus		indet.			United States	Grand	40.0558	-106.209	Miocene	2
Lagomorpha	Ochotonids	1	Desmatolagus		indet.			United States	Johnson	44	-106.6	Miocene	2
Lagomorpha	Ochotonids	1	Desmatolagus		indet.			United States	Grant	44.7	-119.633	Oligocene	1
Lagomorpha	Ochotonids	1	Desmatolagus		indet.			United States	Granite	46.65	-113.05	Oligocene	1
Eurolagus López-Martínez, 1977 (17-9 Ma)
Lagomorpha	Ochotonids	1	Eurolagus		fontannesi	(Deperet, 1887)		Romania	Subpiatră, Bihor district	46.22	23.12	Middle Miocene	2
Lagomorpha	Ochotonids	1	Eurolagus		fontannesi	(Depéret, 1887)		France	Four	44	0	Miocene	2
Lagomorpha	Ochotonids	1	Eurolagus		fontannesi	(Depéret, 1887)		France	Isere	44.9833	4.85	Miocene	2
Lagomorpha	Ochotonids	1	Eurolagus		fontannesi	(Deperet, 1887)	Amphilagus fontannesi (Depéret, 1887)	Germany	Hammerschmiede	47.8833	10.6167	Miocene	2
Lagomorpha	Ochotonids	1	Eurolagus		fontannesi	(Deperet, 1887)	Amphilagus fontannesi (Depéret, 1887)	Germany	Steinheim	48.9692	9.27	Late Oligocene	1
Lagomorpha	Ochotonids	1	Eurolagus		fontannesi	(Depéret, 1887)		Hungary		47	19	Miocene	2
Lagomorpha	Ochotonids	1	Eurolagus		fontannesi	(Deperet, 1887)	Amphilagus fontannesi (Depéret, 1887)	Moldova	Kalfa	46.54	29.23	Miocene	2
Lagomorpha	Ochotonids	1	Eurolagus		fontannesi	(Deperet, 1887)	Amphilagus fontannesi (Depéret, 1887)	Moldova	Buzhor	46.56	28.16	Miocene	2
Lagomorpha	Ochotonids	1	Eurolagus		fontannesi	(Depéret, 1887)		Poland	Opole, Silesia	50.6697	17.9283	Miocene	2
Lagomorpha	Ochotonids	1	Eurolagus		fontannesi	(Depéret, 1887)		Poland	Belchatow	51.36	19.37	Late Miocene	2
Lagomorpha	Ochotonids	1	Eurolagus		fontannesi	(Depéret, 1887)		Russia	Belomechetskaia	44.4153	41.7717	Miocene	2
Lagomorpha	Ochotonids	1	Eurolagus		fontannesi	(Depéret, 1887)		Spain	Can Llobateres	41.2	0.7	Miocene	2
Lagomorpha	Ochotonids	1	Eurolagus		fontannesi	(Depéret, 1887)		Spain	Hostalets de Pierola Inferior	41.2	0.5	Miocene	2
Lagomorpha	Ochotonids	1	Eurolagus		fontannesi	(Depéret, 1887)		Spain	Sant Quirze	41.2	0.7	Miocene	2
Lagomorpha	Ochotonids	1	Eurolagus		fontannesi	(Depéret, 1887)		Spain	Villadecavalls	41.2	0.5	Miocene	2
Lagomorpha	Ochotonids	1	Eurolagus		fontannesi	(Depéret, 1887)		Spain	Terrassa	41.5667	2	Miocene	2
Lagomorpha	Ochotonids	1	Eurolagus		fontannesi	(Deperet, 1887)	Amphilagus fontannesi (Depéret, 1887)	Switzerland	Anwil, Baselland	47.4506	7.94056	Miocene	2
Lagomorpha	Ochotonids	1	Eurolagus	cf.	fontannesi	(Depéret, 1887)		Switzerland	Ottebärg	47.5828	9.08	Miocene	2
Lagomorpha	Ochotonids	1	Eurolagus		indet.			Germany	Rothenstein	51.1167	7.68333	Miocene	2
Lagomorpha	Ochotonids	1	Eurolagus		indet.			Switzerland	Canton of Solothurn, fauna of Nebelbergweg near Nunningen	47.15	7.63	Late Miocene	2
Lagomorpha	Ochotonids	1	Eurolagus		indet.			Switzerland	Jona, Martinsbrünneli, Sankt Gallen ("Assemblage"-Zone)	47.2667	8.84972	Miocene	2
Lagomorpha	Ochotonids	1	Eurolagus		indet.			Switzerland	Wald, Güntisberg Wald, Zürich	47.2831	8.91667	Miocene	2
Lagomorpha	Ochotonids	1	Eurolagus		indet.			Switzerland	Bois de Raube	47.3667	7.25	Miocene	2
Lagomorpha	Ochotonids	1	Eurolagus		indet.			Switzerland	Grat-Kirchberg 935m, Sankt Gallen ("Assemblage"-Zone)	47.3667	8.98333	Miocene	2
Lagomorpha	Ochotonids	1	Eurolagus		indet.			Switzerland	Chräzentobel	47.5739	8.99	Miocene	2
Lagomorpha	Ochotonids	1	Eurolagus		indet.			Switzerland	Helsighausen	47.6414	9.1	Miocene	2
Lagomorpha	Ochotonids	1	Eurolagus		indet.			Switzerland	Helsighausen, Fischbach 600m, Thurgau	47.6417	9.06667	Miocene	2
Gripholagomys Green, 1972 (24.7-19.9 Ma)
Lagomorpha	Ochotonids	1	Gripholagomys		lavocati	Green, 1972		Canada	Kealey Springs	49.6	-108.8	Oligocene	1
Lagomorpha	Ochotonids	1	Gripholagomys		lavocati	Green, 1972		United States	Scotts Bluff	41.7125	-103.686	Miocene	2
Lagomorpha	Ochotonids	1	Gripholagomys		lavocati	Green, 1972		United States	Morrill	41.7481	-103.043	Oligocene	1
Lagomorpha	Ochotonids	1	Gripholagomys		lavocati	Green, 1972		United States	Box Butte, Hemingford Quarry	42.2	-103.1	Miocene	2
Lagomorpha	Ochotonids	1	Gripholagomys		lavocati	Green, 1972		United States	Dawes	42.55	-103.35	Miocene	2
Lagomorpha	Ochotonids	1	Gripholagomys		lavocati	Green, 1972		United States	Cherry	42.7953	-100.994	Oligocene	1
Lagomorpha	Ochotonids	1	Gripholagomys		lavocati	Green, 1972		United States	Cherry	42.8	-100.8	Oligocene	1
Lagomorpha	Ochotonids	1	Gripholagomys		lavocati	Green, 1972		United States	Sheridan	42.8	-102.2	Miocene	2
Lagomorpha	Ochotonids	1	Gripholagomys		lavocati	Green, 1972		United States	Tripp	43.0647	-99.8436	Oligocene	1
Lagomorpha	Ochotonids	1	Gripholagomys		lavocati	Green, 1972		United States	Bennett, Black Bear Quarry	43.2	-101.8	Miocene	2
Lagomorpha	Ochotonids	1	Gripholagomys		lavocati	Green, 1972		United States	Bennett	43.2778	-102.077	Miocene	2
Lagomorpha	Ochotonids	1	Gripholagomys		lavocati	Green, 1972		United States	Morrill, Skarboe Spur	43.7167	-103.017	Oligocene	1
Lagomorpha	Ochotonids	1	Gripholagomys		indet.			United States	Orange	33.6006	-117.615	Miocene	2
Lagomorpha	Ochotonids	1	Gripholagomys		indet.			United States	Orange	33.8322	-117.726	Miocene	2
Lagomorpha	Ochotonids	1	Gripholagomys		indet.			United States	Shannon	43.305	-102.358	Oligocene	1
Lagomorpha	Ochotonids	1	Gripholagomys		indet.			United States	Powell	46.4	-112.8	Oligocene	1
Lagomorpha	Ochotonids	1	Gripholagomys		indet.			United States	Powell	46.5047	-112.908	Miocene	2
Gymnesicolagus Mein and Adrover, 1982 (16-11 Ma)
Lagomorpha	Ochotonids	1	Gymnesicolagus		gelaberti	Mein & Adrover, 1982		Spain	Balearic Islands	39.5342	2.8	Middle Miocene	2
Hesperolagomys Clark, Dawson and Wood, 1964 (15.9-9.5 Ma)
Lagomorpha	Ochotonids	1	Hesperolagomys		fluviatilis	Storer, 1970		Canada	Saskatchewan	49.2	-106.2	Miocene	2
Lagomorpha	Ochotonids	1	Hesperolagomys		fluviatilis	Storer, 1970		United States	Nebraska	41.4406	-99.8008	Miocene	2
Lagomorpha	Ochotonids	1	Hesperolagomys		fluviatilis	Storer, 1970		United States	Banner	41.5	-103.8	Miocene	2
Lagomorpha	Ochotonids	1	Hesperolagomys		fluviatilis	Storer, 1970		United States	Banner	41.5444	-103.938	Miocene	2
Lagomorpha	Ochotonids	1	Hesperolagomys		fluviatilis	Storer, 1970		United States	Knox	42.49	-98.11	Miocene	2
Lagomorpha	Ochotonids	1	Hesperolagomys		fluviatilis	Storer, 1970		United States	Knox	42.6	-98	Miocene	2
Lagomorpha	Ochotonids	1	Hesperolagomys		fluviatilis	Storer, 1970		United States	Brown	42.7	-100	Miocene	2
Lagomorpha	Ochotonids	1	Hesperolagomys		fluviatilis	Storer, 1970		United States	Brown	42.7833	-100.033	Miocene	2
Lagomorpha	Ochotonids	1	Hesperolagomys		fluviatilis	Storer, 1970		United States	Brown	42.7858	-100.076	Miocene	2
Lagomorpha	Ochotonids	1	Hesperolagomys		fluviatilis	Storer, 1970		United States	Keya Paha	42.8006	-100.052	Miocene	2
Lagomorpha	Ochotonids	1	Hesperolagomys		fluviatilis	Storer, 1970		United States	Knox	42.8186	-97.6661	Miocene	2
Lagomorpha	Ochotonids	1	Hesperolagomys		fluviatilis	Storer, 1970		United States	Knox	42.8267	-97.6364	Miocene	2
Lagomorpha	Ochotonids	1	Hesperolagomys		fluviatilis	Storer, 1970		United States	Cherry	42.8372	-100.519	Miocene	2
Lagomorpha	Ochotonids	1	Hesperolagomys		galbreathi	Clark, Dawson and Wood, 1964		United States	Nevada, Esmeralda	37.9278	-118.081	Miocene	2
Lagomorpha	Ochotonids	1	Hesperolagomys		galbreathi	Clark, Dawson and Wood, 1964		United States	Nevada, Esmeralda	37.9347	-118.044	Miocene	2
Lagomorpha	Ochotonids	1	Hesperolagomys		galbreathi	Clark, Dawson and Wood, 1964		United States	Nevada, Esmeralda	37.9567	-118.032	Miocene	2
Lagomorpha	Ochotonids	1	Hesperolagomys		galbreathi	Clark, Dawson and Wood, 1964		United States	Box Elder	41.4981	-113.575	Miocene	2
Lagomorpha	Ochotonids	1	Hesperolagomys		galbreathi	Clark, Dawson and Wood, 1964		United States	Box Elder	41.5	-112.9	Miocene	2
Lagomorpha	Ochotonids	1	Hesperolagomys		galbreathi	Clark, Dawson and Wood, 1964		United States	Brown	42.6333	-100.05	Miocene	2
Lagomorpha	Ochotonids	1	Hesperolagomys		galbreathi	Clark, Dawson and Wood, 1964		United States	Malheur	43.6	-117.5	Miocene	2
Lagomorpha	Ochotonids	1	Hesperolagomys		galbreathi	Clark, Dawson and Wood, 1964		United States	Malheur	43.7575	-118.154	Miocene	2
Lagomorpha	Ochotonids	1	Hesperolagomys		niobrarensis	Bair, 2011		United states	Nebraska	41.4406	-99.8008	Middle Miocene	2
Lagomorpha	Ochotonids	1	Hesperolagomys		indet.			United States	Kern	35.3	-118.5	Miocene	2
Lagomorpha	Ochotonids	1	Hesperolagomys		indet.			United States	Santa Fe	35.5	-106.2	Miocene	2
Lagomorpha	Ochotonids	1	Hesperolagomys		indet.			United States	Santa Fe	35.9119	-106.068	Miocene	2
Lagomorpha	Ochotonids	1	Hesperolagomys		indet.			United States	Grand, Junction	40.2	-106.1	Miocene	2
Lagomorpha	Ochotonids	1	Hesperolagomys		indet.			United States	Antelope	42.3	-98	Miocene	2
Lagomorpha	Ochotonids	1	Hesperolagomys		indet.			United States	Antelope	42.3844	-98.1119	Miocene	2
Lagomorpha	Ochotonids	1	Hesperolagomys		indet.			United States	Antelope	42.3863	-98.974	Miocene	2
Lagomorpha	Ochotonids	1	Hesperolagomys		indet.			United States	Antelope	42.4211	-98.1567	Miocene	2
Lagomorpha	Ochotonids	1	Hesperolagomys		indet.			United States	Brown	42.7	-100	Miocene	2
Lagomorpha	Ochotonids	1	Hesperolagomys		indet.			United States	Brown	42.7819	-100.079	Miocene	2
Lagomorpha	Ochotonids	1	Hesperolagomys		indet.			United States	Cherry	42.8	-100.8	Miocene	2
Lagomorpha	Ochotonids	1	Hesperolagomys		indet.			United States	Bennett, Rice Ranch	43.2	-101.8	Miocene	2
Lagomorpha	Ochotonids	1	Hesperolagomys		indet.			United States	Teton	43.9303	-110.561	Miocene	2
Heterolagus Crusafont Pairó, Villata, Truyols, 1955 (23.03-11 Ma)
Lagomorpha	Ochotonids	1	Heterolagus		albaredae	Crusafont Pairó, Villata, Truyols, 1955		Spain	Moli Galopa, Rubi, Valles-Penedes	41.5892	1.5	Miocene	2
Kenyalagomys MacInnes, 1953 (23.03-11.06 Ma)
Lagomorpha	Ochotonids	1	Kenyalagomys		mellalensis	Janvier & Muizon, 1976	Austrolagomys mellalensis Mein and Pickford, 2003	Morocco	Beni Mellal	32.3403	6.65	Miocene	2
Lagomorpha	Ochotonids	1	Kenyalagomys		minor	(MacInnes, 1953)		Kenya	Rusinga Island, Victoria Nyanza	-0.05	32.73	Early Miocene	2
Lagomorpha	Ochotonids	1	Kenyalagomys		minor	(MacInnes, 1953)		Kenya	West Turkana - Kalodirr	3.33333	35.6667	Miocene	2
Lagomorpha	Ochotonids	1	Kenyalagomys		minor	(MacInnes, 1953)		Uganda	Napak	2.12	34.18	Early Miocene	2
Lagomorpha	Ochotonids	1	Kenyalagomys		rusingae	MacInnes, 1953		Kenya	Rusinga Island, Victoria Nyanza	-0.05	32.73	Early Miocene	2
Lagomorpha	Ochotonids	1	Kenyalagomys		indet.			Kenya	Maboko Island	0.166	34.617	Miocene	2
Lagomorpha	Ochotonids	1	Kenyalagomys		indet.			Libya	Jebel Zelten	28.5	20	Miocene	2
Lagopsis (Schlosser, 1894) (23.03-5.33 Ma)
Lagomorpha	Ochotonids	1	Lagopsis		cadeoti	Viret, 1936		France	Gers, Pellecahus	43.9833	0.5	Miocene	2
Lagomorpha	Ochotonids	1	Lagopsis		cadeoti	Viret, 1936		France	Esvres - Continental Sands	47.3	0.8	Miocene	2
Lagomorpha	Ochotonids	1	Lagopsis	cf.	cadeoti	Viret, 1936		Switzerland	Vully	46.9667	7.0667	Miocene	2
Lagomorpha	Ochotonids	1	Lagopsis		penai	Royo, 1928		France	Aude Departement, Port-la-Nouvelle fissure fill	43.0167	3.03333	Miocene	2
Lagomorpha	Ochotonids	1	Lagopsis		penai	Royo, 1928		France	Gers Departement	43.8681	0.7	Miocene	2
Lagomorpha	Ochotonids	1	Lagopsis		penai	Royo, 1928		France	Gers, Pellecahus	43.9833	0.5	Miocene	2
Lagomorpha	Ochotonids	1	Lagopsis		penai	Royo, 1928		France	Bézian	44.0167	0.45	Miocene	2
Lagomorpha	Ochotonids	1	Lagopsis		penai	Royo, 1928		France	Châteauredon	44.167	6.2167	Miocene	2
Lagomorpha	Ochotonids	1	Lagopsis		penai	Royo, 1928		France	Vieux Collonges	45.9	4.7	Miocene	2
Lagomorpha	Ochotonids	1	Lagopsis		penai	Royo, 1928		France	Val-de-Loire, Esvres - Marine Faluns	47.3	0.8	Miocene	2
Lagomorpha	Ochotonids	1	Lagopsis		penai	Royo, 1928		France	Loir-et-Cher, Contres	47.4167	1.43333	Miocene	2
Lagomorpha	Ochotonids	1	Lagopsis		penai	Royo, 1928		France	Departement Indre-et-Loire, Les Beilleaux	47.45	0.32	Miocene	2
Lagomorpha	Ochotonids	1	Lagopsis		penai	Royo, 1928		Germany	Langenau	48.4856	10.0997	Miocene	2
Lagomorpha	Ochotonids	1	Lagopsis	cf.	penai	Royo, 1928		Germany	Sandelzhausen, Southern Germany	48.63	11.8	Miocene	2
Lagomorpha	Ochotonids	1	Lagopsis	cf.	penai	Royo, 1928		Germany	Rothenstein	51.1167	7.68333	Miocene	2
Lagomorpha	Ochotonids	1	Lagopsis		penai	Royo, 1928		Portugal	Lisbon	38.42	9.13	Early Miocene	2
Lagomorpha	Ochotonids	1	Lagopsis		penai	Royo, 1928		Spain	Costa Blanca	38.0297	-1.27	Miocene	2
Lagomorpha	Ochotonids	1	Lagopsis		penai	Royo, 1928		Spain	Buñol (Cerro de la Cruz)	39.4167	-0.433333	Miocene	2
Lagomorpha	Ochotonids	1	Lagopsis		penai	Royo, 1928		Spain	Buñol (Daams Collection)	39.4169	-0.7833	Miocene	2
Lagomorpha	Ochotonids	1	Lagopsis		penai	Royo, 1928		Spain	Estacion Imperial	40.4	-3.68333	Miocene	2
Lagomorpha	Ochotonids	1	Lagopsis		penai	Royo, 1928		Spain	Moratines	40.4028	-3.69722	Miocene	2
Lagomorpha	Ochotonids	1	Lagopsis		penai	Royo, 1928		Spain	Tarazona de Aragon	41.9	-1.68333	Miocene	2
Lagomorpha	Ochotonids	1	Lagopsis		penai	Royo, 1928		Switzerland	Schaffhausen	47.5831	8.56667	Miocene	2
Lagomorpha	Ochotonids	1	Lagopsis	cf.	penai- spiracensis	Baudelot & Crouzel, 1974		France	Espira-du-Confluent	42.6181	2.5	Miocene	2
Lagomorpha	Ochotonids	1	Lagopsis	?	penai-verus			Switzerland	Eiboden	47	7.8	Miocene	2
Lagomorpha	Ochotonids	1	Lagopsis	?	penai-verus			Switzerland	Hubertingen	47.27	8.98	Miocene	2
Lagomorpha	Ochotonids	1	Lagopsis	?	penai-verus			Switzerland	Vermes	47.3333	7.46667	Miocene	2
Lagomorpha	Ochotonids	1	Lagopsis	cf.	spiracensis	Baudelot & Crouzel, 1974		France	Les Beilleaux, La Brosse	47.5	0.3	Miocene	2
Lagomorpha	Ochotonids	1	Lagopsis	cf.	spiracensis	Baudelot & Crouzel, 1974		Switzerland	La Mebre	46.4808	6.37	Miocene	2
Lagomorpha	Ochotonids	1	Lagopsis		verus	Hensel, 1856		France	Four	44	0	Miocene	2
Lagomorpha	Ochotonids	1	Lagopsis		verus	Hensel, 1856		France	Rimbez	44.0833	0.083333	Miocene	2
Lagomorpha	Ochotonids	1	Lagopsis		verus	Hensel, 1856		France	Isere	44.9833	4.85	Miocene	2
Lagomorpha	Ochotonids	1	Lagopsis		verus	Hensel, 1856		Germany	Oeningen	47.6667	8.93333	Miocene	2
Lagomorpha	Ochotonids	1	Lagopsis		verus	Hensel, 1856		Germany	Laimering	48.3831	11.0831	Miocene	2
Lagomorpha	Ochotonids	1	Lagopsis		verus	Hensel, 1856		Germany	Gallenbach	48.4167	11.0997	Miocene	2
Lagomorpha	Ochotonids	1	Lagopsis		verus	Hensel, 1856		Germany	Unterneul	48.4417	11.1167	Miocene	2
Lagomorpha	Ochotonids	1	Lagopsis		verus	Hensel, 1856		Germany	Steinheim	48.7	10.05	Miocene	2
Lagomorpha	Ochotonids	1	Lagopsis	cf.	verus	Hensel, 1856		Moldova	Buzhor	46.56	28.16	Miocene	2
Lagomorpha	Ochotonids	1	Lagopsis		verus	Hensel, 1856		Portugal	Pero Filho	39.25	-8.68333	Miocene	2
Lagomorpha	Ochotonids	1	Lagopsis		verus	Hensel, 1856		Portugal	Chōes near Secorio, freguesia de Moçarria	39.3	-8.68333	Miocene	2
Lagomorpha	Ochotonids	1	Lagopsis		verus	Hensel, 1856		Portugal	Póvoa de Santarém	39.3	-8.68333	Miocene	2
Lagomorpha	Ochotonids	1	Lagopsis	cf.	verus	Hensel, 1856		Spain	Armantes	41	-2	Miocene	2
Lagomorpha	Ochotonids	1	Lagopsis		verus	Hensel, 1856		Switzerland	Frohberg, Stäfa, Zürich	47.25	8.73333	Miocene	2
Lagomorpha	Ochotonids	1	Lagopsis		verus	Hensel, 1856		Switzerland	Oberkulm-Sämlen	47.25	8	Miocene	2
Lagomorpha	Ochotonids	1	Lagopsis		verus	Hensel, 1856		Switzerland	Hüllistein, Rüti, Zürich	47.2667	8.85	Miocene	2
Lagomorpha	Ochotonids	1	Lagopsis		verus	Hensel, 1856		Switzerland	Frohberg	47.28	8.96	Miocene	2
Lagomorpha	Ochotonids	1	Lagopsis		verus	Hensel, 1856		Switzerland	Hotwiel	47.28	8.96	Miocene	2
Lagomorpha	Ochotonids	1	Lagopsis		verus	Hensel, 1856		Switzerland	Zürich, Rümikon	47.3833	8.55	Miocene	2
Lagomorpha	Ochotonids	1	Lagopsis		verus	Hensel, 1856		Switzerland	Anwil, Baselland	47.4506	7.94056	Miocene	2
Lagomorpha	Ochotonids	1	Lagopsis		verus	Hensel, 1856		Switzerland	Sagentobel	47.4808	9.6	Miocene	2
Lagomorpha	Ochotonids	1	Lagopsis		verus	Hensel, 1856		Switzerland	Remsen, Wiesholz	47.7	8.81667	Miocene	2
Lagomorpha	Ochotonids	1	Lagopsis		verus	Hensel, 1856		Switzerland	Metten	48.8561	12.9131	Miocene	2
Lagomorpha	Ochotonids	1	Lagopsis		indet.			France	Artenay	48.0833	1.88333	Miocene	2
Lagomorpha	Ochotonids	1	Lagopsis		indet.			Germany	Schellenfeld	48.1167	9.3	Miocene	2
Lagomorpha	Ochotonids	1	Lagopsis		indet.			Germany	Langenau	48.4856	10.0997	Miocene	2
Lagomorpha	Ochotonids	1	Lagopsis		indet.			Spain	Madrid Southern Bypass tunnel	40.43	-3.66	Miocene	2
Lagomorpha	Ochotonids	1	Lagopsis		indet.			Spain	Can Julia	41.4167	1.88333	Miocene	2
Lagomorpha	Ochotonids	1	Lagopsis		indet.			Switzerland	Canton of Solothurn, Nebelbergweg near Nunningen	47.1	7.4	Late Miocene	2
Marcuinomys Lavocat, 1952 (23.03-16 Ma)
Lagomorpha	Ochotonids	1	Marcuinomys		roquesi	Lavocat, 1952		France	Marcoin, near Volvic	45.6014	12.0769	Oligocene	1
Ochotona (Link, 1795) (16.4-0 Ma)
Lagomorpha	Ochotonids	1	Ochotona		agadzhaniani	Melik-Adamian, 2002		Russia	Armmenia, Transcaucasia	40.0689	45.0381	Pliocene	3
Lagomorpha	Ochotonids	1	Ochotona		alaica	Volozheninov & Krahmal, 1989		Kyrgyzstan	Alaisk Ridge	42.86	74.60	Pleistocene	3
Lagomorpha	Ochotonids	1	Ochotona		alpina	(Pallas, 1773)		Russia	Bashelaksky Range of the Altai mountains, Siberia, Denisova Cave (Altai)	51.48	84.66	Late Pleistocene	3
Lagomorpha	Ochotonids	1	Ochotona		antiqua	Argyropulo & Pidoplichko, 1938		Kazakhstan	Southern Zajsan area, Kopala	43.4	79	Pliocene	3
Lagomorpha	Ochotonids	1	Ochotona		antiqua	Argyropulo & Pidoplichko, 1938		Romania	Moldavia	47	29	Pliocene	3
Lagomorpha	Ochotonids	1	Ochotona		antiqua	Argyropulo & Pidoplichko, 1938		Russia	Kosyakino, near Stavropol	43.9031	46.6797	Pliocene	3
Lagomorpha	Ochotonids	1	Ochotona	cf.	antiqua	Argyropulo & Pidoplichko, 1938		Russia	Stavropol Region, Kosyakino locality of the Northern Caucasus	45.03	43.26	Pliocene	3
Lagomorpha	Ochotonids	1	Ochotona		antiqua	Argyropulo & Pidoplichko, 1938		Russia	Zverinogolovskoe	54.5	65	Pliocene	3
Lagomorpha	Ochotonids	1	Ochotona		antiqua	Argyropulo & Pidoplichko, 1938		Ukraine	Odessa	46.28	30.44	Pliocene	3
Lagomorpha	Ochotonids	1	Ochotona		antiqua	Argyropulo & Pidoplichko, 1938		Ukraine	Frunzovka	48.15	28.58	Early Pliocene	3
Lagomorpha	Ochotonids	1	Ochotona		antiqua	Argyropulo & Pidoplichko, 1938		Ukraine	Novopctrovka	49.16	35.45	Early Pliocene	3
Lagomorpha	Ochotonids	1	Ochotona		azerica	Gadzhiev & Aliev, 1969		Unknow	Transcaucasia	41	43	Pliocene	3
Lagomorpha	Ochotonids	1	Ochotona		bazarovi	Erbajeva, 1988		Russia	Western Transbaikal area	54	112	Upper Pliocene	3
Lagomorpha	Ochotonids	1	Ochotona	cf.	cansus	Lyon, 1907		China	Shandong , Sunjiashan, Zibo	36.48	118.03	Late Early Pleistocene	3
Lagomorpha	Ochotonids	1	Ochotona		chowmincheni	Erbajeva, 2006		China	Shanxi, Baode, Liuwanggou	39.0228	111.419	Miocene	2
Lagomorpha	Ochotonids	1	Ochotona		daurica	(Pallas, 1776)		Russia	Chernojarovo	50.91	107.06	Pliocene	3
Lagomorpha	Ochotonids	1	Ochotona		daurica	(Pallas, 1776)		Russia	Tologoi Mountain, Western Transbaikalia	51.95	110.617	Pleistocene	3
Lagomorpha	Ochotonids	1	Ochotona		daurica	(Pallas, 1776)		Russia	Kharjaska	52	110	Pliocene	3
Lagomorpha	Ochotonids	1	Ochotona	cf.	daurica	(Pallas, 1776)		Russia	Klochnevo 1 Eopleisto	52.45	107.55	Pliocene	3
Lagomorpha	Ochotonids	1	Ochotona		dehmi	Erbajeva, 2005		Germany	Bavaria, Schernfeld	46.5633	10.6575	late Pliocene	3
Lagomorpha	Ochotonids	1	Ochotona		erythrotis	(Büchner, 1890)		China	Yuxian, Jiangjungou	39.9	114.5	Pliocene	3
Lagomorpha	Ochotonids	1	Ochotona		erythrotis	(Büchner, 1892)		China	Yangyuan, qianjiashawa	40.1	114.1	Pliocene	3
Lagomorpha	Ochotonids	1	Ochotona		eximia	(Khomenko, 1914)	Proochotona eximia Khomenko, 1914	Kazakhstan	Tekess depression, Esekartkan	43.1	80.3	Pliocene	3
Lagomorpha	Ochotonids	1	Ochotona		eximia	(Khomenko, 1914)	Proochotona eximia Khomenko, 1914	Kazakhstan	Southern Zajsan area, Kopala	43.4	79	Pliocene	3
Lagomorpha	Ochotonids	1	Ochotona	cf.	eximia	(Khomenko, 1914)	Proochotona eximia Khomenko, 1914	Kazakhstan	Semipalatinsk, Ostraja Sopka	51	85	Pliocene	3
Lagomorpha	Ochotonids	1	Ochotona	cf.	eximia	(Khomenko, 1914)	Proochotona eximia Khomenko, 1914	Kazakhstan	Pavlodar	52	77	Miocene	2
Lagomorpha	Ochotonids	1	Ochotona		eximia	(Khomenko, 1914)	Proochotona eximia Khomenko, 1914	Moldova	Gura-Galben	46.42	28.42	Miocene	2
Lagomorpha	Ochotonids	1	Ochotona		eximia	(Khomenko, 1914)	Proochotona eximia Khomenko, 1914	Moldova	Chimishlija (Cimislia)	46.5	28.8	Miocene	2
Lagomorpha	Ochotonids	1	Ochotona		eximia	(Khomenko, 1914)	Proochotona eximia Khomenko, 1914	Moldova	Taraklia	46.5	29	Miocene	2
Lagomorpha	Ochotonids	1	Ochotona		eximia	(Khomenko, 1914)		Russia	Liventsovka	47.2364	39.7139	Pliocene	3
Lagomorpha	Ochotonids	1	Ochotona		eximia	(Khomenko, 1914)		Ukraine	Catacombs of Odessa	46.5	30.5	Pliocene	3
Lagomorpha	Ochotonids	1	Ochotona	cf.	eximia	(Khomenko, 1914)	Proochotona eximia Khomenko, 1914	Ukraine	Odessa Catacombs	46.5	30.8	Pliocene	3
Lagomorpha	Ochotonids	1	Ochotona		eximia	(Khomenko, 1914)		Ukraine	Novaja Emetovka	46.65	30.6	Miocene	2
Lagomorpha	Ochotonids	1	Ochotona		eximia	(Khomenko, 1914)		Ukraine	Novaya Yemetovka	46.7117	30.4183	Miocene	2
Lagomorpha	Ochotonids	1	Ochotona		filippovi	Erbajeva, 1999		Russia	Podymakhino site, Irkutsk region, East Siberia	52.2836	104.267	Pliocene	3
Lagomorpha	Ochotonids	1	Ochotona		gigas	(Argyropulo & Pidoplichka, 1939)	Proochotona gigas Argyropulo & Pidoplichka, 1939	Ukraine	Catacombs of Odessa	46.5	30.5	Pliocene	3
Lagomorpha	Ochotonids	1	Ochotona		gigas	(Argyropulo & Pidoplichka, 1939)	Proochotona gigas Argyropulo & Pidoplichka, 1939	Ukraine	Odessa Catacombs	46.5	30.8	Pliocene	3
Lagomorpha	Ochotonids	1	Ochotona		gracilis	Erbajeva & Zheng, 2005		China	Gansu, Dongwan Village, Qin'an County	34.95	105.8	Miocene/Pliocene boundary	3
Lagomorpha	Ochotonids	1	Ochotona		gracilis	Erbajeva & Zheng, 2005		China	China, Lingtai, Leijiahe	35.0653	107.621	Pliocene to Pleistocene	3
Lagomorpha	Ochotonids	1	Ochotona	cf.	gromovi	Erbajeva, 1976		Mongolia	Shamar	50.1039	106.192	Pliocene	3
Lagomorpha	Ochotonids	1	Ochotona		gromovi	Erbajeva, 1976		Russia	Eastern Bajkal, Beregovaya	50.5417	106.914	Pliocene	3
Lagomorpha	Ochotonids	1	Ochotona		gromovi	Erbajeva, 1976	Ochotona gromovorum (Erbajeva, 1976)	Russian	Beregovaja, Chikoi River, Western Transbaikalia	51.0333	106.65	Pliocene	3
Lagomorpha	Ochotonids	1	Ochotona		gromovi	Erbajeva, 1976		United States	Porcupine Cave, Colorado	39.12	-105.71	Pliocene	3
Lagomorpha	Ochotonids	1	Ochotona		gudrunae	Erbajeva, 2006		China	Shanxi	34.2436	109.346	Miocene	2
Lagomorpha	Ochotonids	1	Ochotona		guizhongensis	Ji, Hsu & Huang, 1980		China	Tibet, Jilong, Guizhong Basin	28.8561	85.2019	Middle Pliocene	3
Lagomorpha	Ochotonids	1	Ochotona		gureevi	Erbajeva, 1966		China	Eastern Transbaikalia	51	110	Pliocene-Pleistocene	3
Lagomorpha	Ochotonids	1	Ochotona		hengduanshanensis	Zong et al. 1996		China	Sichuan, Dege County, Wangbuding	31.8214	98.5917	Pleistocene	3
Lagomorpha	Ochotonids	1	Ochotona		horaceki	Cermak, 2005		Slovakia	Honce, Southern	48	18	Early Pleistocene	3
Lagomorpha	Ochotonids	1	Ochotona		huangensis	(Matschie, 1908)		China	Yunxi, Huanglong Cave	33.1342	110.218	Pleistocene	3
Lagomorpha	Ochotonids	1	Ochotona		hyperborea	(Pallas, 1811)		China	Liaoning, Chaoyang, Mashandong cave deposits	41.68	120.4300	Pliocene-Pleistocene	3
Lagomorpha	Ochotonids	1	Ochotona		hyperborea	(Pallas, 1811)		Russia	Bashelaksky Range of the Altai mountains, Siberia, Denisova Cave (Altai)	51.48	84.66	Late Pleistocene	3
Lagomorpha	Ochotonids	1	Ochotona		hyperborea	(Pallas, 1811)		Russia	Dodogol, Western Transbaikalia	51.8333	107.617	Pleistocene	3
Lagomorpha	Ochotonids	1	Ochotona		hyperborea	(Pallas, 1811)		Russia	Kolyma lowland	68.81	-154.50	Pleistocene	3
Lagomorpha	Ochotonids	1	Ochotona		hyperborea	(Pallas, 1811)		United States	Porcupine Cave, Colorado	39.12	-105.71	Middle Pleistocene	3
Lagomorpha	Ochotonids	1	Ochotona	cf.	intermedia	Erbajeva, 1976		Mongolia	Shamar	50.1039	106.192	Pliocene	3
Lagomorpha	Ochotonids	1	Ochotona		intermedia	Erbajeva, 1976		Russia	Eastern Bajkal, Beregovaya	50.5417	106.914	Pliocene	3
Lagomorpha	Ochotonids	1	Ochotona		intermedia	Erbajeva, 1976		Russia	Beregovaja, Chikoi River, Western Transbaikalia	51.0333	106.65	Pliocene	3
Lagomorpha	Ochotonids	1	Ochotona	cf.	intermedia	Erbajeva, 1976		Russia	Eastern Bajkal, Tologoj	51.75	107.3	Pliocene	3
Lagomorpha	Ochotonids	1	Ochotona	cf.	intermedia	Erbajeva, 1976		Russia	Itantsa	52.2	107.25	Pliocene	3
Lagomorpha	Ochotonids	1	Ochotona		kalfaense	(Lungu, 1981)	Proochotona kalfaense Lungu,1982	Moldova	Buzhor	44.56	28.16	Miocene	2
Lagomorpha	Ochotonids	1	Ochotona		kalfaense	(Lungu, 1981)	Proochotona kalfaense Lungu,1983	Moldova	Kalfa	46.54	29.23	Miocene	2
Lagomorpha	Ochotonids	1	Ochotona		kalfaense	(Lungu, 1981)	Proochotona kalfaense Lungu,1981	Moldova	Buzhor	46.56	28.16	Miocene	2
Lagomorpha	Ochotonids	1	Ochotona		kalfaense	(Lungu, 1981)	Proochotona kalfaense Lungu,1984	Moldova	Lapushna	46.9	28.5	Miocene	2
Lagomorpha	Ochotonids	1	Ochotona	?	kirgisica	?(Gureev, 1964)	Proochotona kirgisicaGureev, 1964	Kirgizija	Dzhylgyndykoo	42	77.5	Pliocene	3
Lagomorpha	Ochotonids	1	Ochotona	?	kirgisica	?(Gureev, 1964)	Proochotona kirgisicaGureev, 1964	Kirgizija	Keklikbulak	42.1	77	Pliocene	3
Lagomorpha	Ochotonids	1	Ochotona		kormosi	Fostowich-Frelik, 2010		Hungary	Villányian	48.5167	20.8	Pliocene-Pleistocene	3
Lagomorpha	Ochotonids	1	Ochotona	cf.	koslowi	(Büchner, 1894)		China	Beijing, Zhoukoudian	39.9	116.40	Pliocene	3
Lagomorpha	Ochotonids	1	Ochotona		kurdjukovi	(Gureev, 1964)	Proochotona kurdjukovi Gureev, 1964	Kirgizija	Dzhylgyndykoo	42	77.5	Pliocene	3
Lagomorpha	Ochotonids	1	Ochotona		kurdjukovi	(Gureev, 1964)	Proochotona kurdjukovi Gureev, 1964	Kirgizija	Keklikbulak	42.1	77	Pliocene	3
Lagomorpha	Ochotonids	1	Ochotona		lagreliI	Schlosser, 1924		China	Shanxi, Lantian	34.15	109.333	Miocene	2
Lagomorpha	Ochotonids	1	Ochotona		lagrelii	Schlosser, 1924		China	Gansu, Songshan	37.1222	103.493	Miocene	2
Lagomorpha	Ochotonids	1	Ochotona		lagrelii	Schlosser, 1924		China	Hebei, Beimajuan, Yuxian County	39.8667	114.567	Pliocene	3
Lagomorpha	Ochotonids	1	Ochotona		lagrelii	Schlosser, 1924		China	Daodi Micromammals	40	115	Pliocene	3
Lagomorpha	Ochotonids	1	Ochotona	cf.	lagrelii	Schlosser, 1924		China	Hebei, Yangyuan, Yuanzigou	40.1	114.1	Pliocene	3
Lagomorpha	Ochotonids	1	Ochotona		largerli	Schlosser, 1924		Georgia	Dmanisi	41.3292	44.195	Pleistocene	3
Lagomorpha	Ochotonids	1	Ochotona		lazari	Kretzoi, 1941		Ukraine	Kujalnik liman, Krasnoselka	46.72	30.8	Pleistocene	3
Lagomorpha	Ochotonids	1	Ochotona		lazari	Kretzoi, 1941		Ukraine	Belyaevskij district, Morozovka	46.7333	30.5667	Pleistocene	3
Lagomorpha	Ochotonids	1	Ochotona		lingtaica	Erbajeva & Zheng, 2005		China	Gansu, Dongwan Village, Qin'an County	34.95	105.8	Miocene/Pliocene boundary	3
Lagomorpha	Ochotonids	1	Ochotona		lingtaica	Erbajeva & Zheng, 2005		China	Gansu, Lingtai	35.0653	107.621	Late Miocene-Pleistocene	3
Lagomorpha	Ochotonids	1	Ochotona		magna	Erbajeva & Zheng, 2005		China	Hebei, Yangyuan, Nihewan	40.1125	114.15	Pliocene	3
Lagomorpha	Ochotonids	1	Ochotona		mediterranensis	Suata et al, 2010		Turkey	Igdeli (SW Sivas, Central Anatolia)	36.8839	30.7056	Pliocene	3
Lagomorpha	Ochotonids	1	Ochotona		minor	Bohlin, 1942		China	Gansu, Dongwan Village, Qin'an County	34.95	105.8	Miocene/Pliocene boundary	3
Lagomorpha	Ochotonids	1	Ochotona		minor	Bohlin, 1942		China	Bilike	41.8914	113.992	Pliocene	3
Lagomorpha	Ochotonids	1	Ochotona		minor	Bohlin, 1942		Mongolia	Shamar	50.1039	106.192	Pliocene	3
Lagomorpha	Ochotonids	1	Ochotona		minor	Bohlin, 1942		Russia	Beregovaja, Chikoi River, Western Transbaikalia	51.0333	106.65	Pliocene	3
Lagomorpha	Ochotonids	1	Ochotona	cf.	nihewanica	Qiu, 1985		Russia	Eastern Bajkal, Itantsa	52.2	107.25	Pliocene	3
Lagomorpha	Ochotonids	1	Ochotona		nihewanica	Qiu, 1985		China	Hebei, Yangyuan, Nihewan	40.1125	114.15	Pliocene	3
Lagomorpha	Ochotonids	1	Ochotona		ozansoyi	Sen, 2003		Turkey	Ankara, Sinap Formation	39.9219	32.8542	Miocene	2
Lagomorpha	Ochotonids	1	Ochotona		pallasi	(Gray, 1867)		Kazakhstan	Southern Zajsan area, Kopala	43.4	79	Pliocene	3
Lagomorpha	Ochotonids	1	Ochotona		plicodenta	Erbajeva, 2005		China	Gansu, Dongwan Village, Qin'an County	34.95	105.8	Miocene/Pliocene boundary	3
Lagomorpha	Ochotonids	1	Ochotona		plicodenta	Erbajeva, 2005		China	Gansu, Wenwanggou, Lingtai county	37.0708	114.027	Late Pliocene	3
Lagomorpha	Ochotonids	1	Ochotona		polonica	Sych, 1980		Poland	Zamkowa Dolna	50.8	19.3	Pliocene and Early Pleistocene	3
Lagomorpha	Ochotonids	1	Ochotona		princeps	(Richardson, 1828)		Canada	January Cave	50.1833	-114.517	Pleistocene	3
Lagomorpha	Ochotonids	1	Ochotona		princeps	(Richardson, 1828)		Canada	Old Crow River	68.2	-140	Pleistocene	3
Lagomorpha	Ochotonids	1	Ochotona		princeps	(Richardson, 1828)		United States	Kokoweef Cave, Ivanpah Mountains	35.25	-115.3	late Wisconsinan	3
Lagomorpha	Ochotonids	1	Ochotona		princeps	(Richardson, 1828)		United States	Antelope Cave, Mescal Range	35.27	-115.32	late Wisconsinan	3
Lagomorpha	Ochotonids	1	Ochotona		princeps	(Richardson, 1828)		United States	San Bernardino	35.3667	-115.5	Late Pleistocene	3
Lagomorpha	Ochotonids	1	Ochotona		princeps	(Richardson, 1828)		United States	Clark	35.9658	-115.5	Late Pleistocene	3
Lagomorpha	Ochotonids	1	Ochotona		princeps	(Richardson, 1828)		United States	Potosi Mountain	36	-115.23	late Wisconsinan	3
Lagomorpha	Ochotonids	1	Ochotona		princeps	(Richardson, 1828)		United States	Corn Creek	36.2	-115.2	late Wisconsinan	3
Lagomorpha	Ochotonids	1	Ochotona		princeps	(Richardson, 1828)		United States	Penthouse	36.28	-115.15	late Wisconsinan	3
Lagomorpha	Ochotonids	1	Ochotona		princeps	(Richardson, 1828)		United States	Willow Wash	36.28	-115.15	late Wisconsinan	3
Lagomorpha	Ochotonids	1	Ochotona		princeps	(Richardson, 1828)		United States	Sheep Range	36.3	-115.14	late Wisconsinan	3
Lagomorpha	Ochotonids	1	Ochotona		princeps	(Richardson, 1828)		United States	Spires 2, Sheep Range	36.35	-115.18	late Wisconsinan	3
Lagomorpha	Ochotonids	1	Ochotona		princeps	(Richardson, 1828)		United States	Clark	36.4392	-115.357	Late Pleistocene	3
Lagomorpha	Ochotonids	1	Ochotona		princeps	(Richardson, 1828)		United States	Pintwater Cave	36.48	-115.34	middle Holocene	3
Lagomorpha	Ochotonids	1	Ochotona		princeps	(Richardson, 1828)		United States	Clark	36.4833	-115.25	Late Pleistocene	3
Lagomorpha	Ochotonids	1	Ochotona		princeps	(Richardson, 1828)		United States	Yucca Mountain	36.57	-116.22	late Wisconsinan	3
Lagomorpha	Ochotonids	1	Ochotona		princeps	(Richardson, 1828)		United States	Clark	36.5833	-115.3	Late Pleistocene	3
Lagomorpha	Ochotonids	1	Ochotona		princeps	(Richardson, 1828)		United States	San Juan	36.8667	-107.367	Holocene	3
Lagomorpha	Ochotonids	1	Ochotona		princeps	(Richardson, 1828)		United States	Lincoln	37	-115	Holocene	3
Lagomorpha	Ochotonids	1	Ochotona		princeps	(Richardson, 1828)		United States	Mormon Mountain Cave	37.01	-114.27	late Wisconsinan	3
Lagomorpha	Ochotonids	1	Ochotona		princeps	(Richardson, 1828)		United States	Eleana Range	37.07	-116.13	late Wisconsinan	3
Lagomorpha	Ochotonids	1	Ochotona		princeps	(Richardson, 1828)		United States	Eleana Range	37.07	-116.14	late Wisconsinan	3
Lagomorpha	Ochotonids	1	Ochotona		princeps	(Richardson, 1828)		United States	Nye	37.1217	-116.234	Late Pleistocene	3
Lagomorpha	Ochotonids	1	Ochotona		princeps	(Richardson, 1828)		United States	Rancho Deluxe	37.29	-118.14	late Holocene	3
Lagomorpha	Ochotonids	1	Ochotona		princeps	(Richardson, 1828)		United States	Enfield	37.34	-118.14	late Holocene	3
Lagomorpha	Ochotonids	1	Ochotona		princeps	(Richardson, 1828)		United States	White Mountains	37.34	-118.13	late Holocene	3
Lagomorpha	Ochotonids	1	Ochotona		princeps	(Richardson, 1828)		United States	Lincoln	38.0003	-114.875	Holocene	3
Lagomorpha	Ochotonids	1	Ochotona		princeps	(Richardson, 1828)		United States	Rock Shelter	38.33	-112.49	age unclear	3
Lagomorpha	Ochotonids	1	Ochotona		princeps	(Richardson, 1828)		United States	Gunnison	38.3667	-107.117	Late Pleistocene	3
Lagomorpha	Ochotonids	1	Ochotona		princeps	(Richardson, 1828)		United States	Beaver	38.3744	-113.126	Holocene	3
Lagomorpha	Ochotonids	1	Ochotona		princeps	(Richardson, 1828)		United States	Colorado	38.4833	-107.15	Pleistocene	3
Lagomorpha	Ochotonids	1	Ochotona		princeps	(Richardson, 1828)		United States	Gunnison, Haystack Cave	38.4833	-107.15	Pleistocene	3
Lagomorpha	Ochotonids	1	Ochotona		princeps	(Richardson, 1828)		United States	Owl Cave	38.54	-114.03	late Wisconsinan	3
Lagomorpha	Ochotonids	1	Ochotona		princeps	(Richardson, 1828)		United States	Snake Creek Burial Cave	38.55	-114.04	late Wisconsinan	3
Lagomorpha	Ochotonids	1	Ochotona		princeps	(Richardson, 1828)		United States	Garrison	38.57	-114.03	late Wisconsinan	3
Lagomorpha	Ochotonids	1	Ochotona		princeps	(Richardson, 1828)		United States	Park	38.7292	-105.861	Pleistocene	3
Lagomorpha	Ochotonids	1	Ochotona		princeps	(Richardson, 1828)		United States	White Pine	38.9	-114.05	Late Pleistocene	3
Lagomorpha	Ochotonids	1	Ochotona		princeps	(Richardson, 1828)		United States	Millard	38.95	-114.05	Late Pleistocene	3
Lagomorpha	Ochotonids	1	Ochotona		princeps	(Richardson, 1828)		United States	Gatecliff Shelter	39	-116.47	middle Holocene	3
Lagomorpha	Ochotonids	1	Ochotona		princeps	(Richardson, 1828)		United States	Nye	39	-116.783	Holocene	3
Lagomorpha	Ochotonids	1	Ochotona		princeps	(Richardson, 1828)		United States	White Pine	39.1167	-114.083	Late Pleistocene	3
Lagomorpha	Ochotonids	1	Ochotona		princeps	(Richardson, 1828)		United States	Arch Cave	39.17	-114.05	late Wisconsinan	3
Lagomorpha	Ochotonids	1	Ochotona		princeps	(Richardson, 1828)		United States	Council Hall Cave	39.2	-114.06	late Wisconsinan	3
Lagomorpha	Ochotonids	1	Ochotona		princeps	(Richardson, 1828)		United States	Streamview Rockshelter	39.2	-114.05	late Wisconsinan	3
Lagomorpha	Ochotonids	1	Ochotona		princeps	(Richardson, 1828)		United States	Smith Creek Cave	39.21	-114.05	late Wisconsinan	3
Lagomorpha	Ochotonids	1	Ochotona		princeps	(Richardson, 1828)		United States	Utah, Crystal Ball Cave	39.29	-114.02	late Wisconsinan	3
Lagomorpha	Ochotonids	1	Ochotona		princeps	(Richardson, 1828)		United States	Park, The Pit	39.3	-105.7	Pleistocene	3
Lagomorpha	Ochotonids	1	Ochotona		princeps	(Richardson, 1828)		United States	White Pine	39.3333	-114.167	Holocene	3
Lagomorpha	Ochotonids	1	Ochotona		princeps	(Richardson, 1828)		United States	White Pine	39.3333	-114.083	Late Pleistocene	3
Lagomorpha	Ochotonids	1	Ochotona		princeps	(Richardson, 1828)		United States	Millard, Crystal Ball Cave	39.4833	-114.033	Pleistocene	3
Lagomorpha	Ochotonids	1	Ochotona		princeps	(Richardson, 1828)		United States	Serendipity Cave	39.49	-116.19	early Holocene	3
Lagomorpha	Ochotonids	1	Ochotona		princeps	(Richardson, 1828)		United States	Juab	39.6667	-113.833	Late Pleistocene	3
Lagomorpha	Ochotonids	1	Ochotona		princeps	(Richardson, 1828)		United States	Eureka	40.0003	-116.125	Holocene	3
Lagomorpha	Ochotonids	1	Ochotona		princeps	(Richardson, 1828)		United States	Mineral Hill Cave	40.08	-116.05	late Wisconsinan	3
Lagomorpha	Ochotonids	1	Ochotona		princeps	(Richardson, 1828)		United States	Bronco Charlie Cave	40.1	-115.31	age unclear	3
Lagomorpha	Ochotonids	1	Ochotona		princeps	(Richardson, 1828)		United States	Goshute Range	40.36	-114.2	late Wisconsinan	3
Lagomorpha	Ochotonids	1	Ochotona		princeps	(Richardson, 1828)		United States	Mad Chipmunk Cave, Toano Range	40.49	-114.16	age unclear	3
Lagomorpha	Ochotonids	1	Ochotona		princeps	(Richardson, 1828)		United States	Raven Cave	40.56	-114.05	late Wisconsinan	3
Lagomorpha	Ochotonids	1	Ochotona		princeps	(Richardson, 1828)		United States	Larimer	40.8667	-105.75	Holocene	3
Lagomorpha	Ochotonids	1	Ochotona		princeps	(Richardson, 1828)		United States	Hanging Rock Shelter	41.31	-119.27	age unclear	3
Lagomorpha	Ochotonids	1	Ochotona		princeps	(Richardson, 1828)		United States	Deer Creek Cave	41.46	-115.25	late Wisconsinan	3
Lagomorpha	Ochotonids	1	Ochotona		princeps	(Richardson, 1828)		United States	Washoe	41.5	-119.367	Holocene	3
Lagomorpha	Ochotonids	1	Ochotona		princeps	(Richardson, 1828)		United States	Albany	41.5667	-105.517	Late Pleistocene	3
Lagomorpha	Ochotonids	1	Ochotona		princeps	(Richardson, 1828)		United States	Albany	41.75	-105.367	Late Pleistocene	3
Lagomorpha	Ochotonids	1	Ochotona		princeps	(Richardson, 1828)		United States	Elko	41.75	-115.367	Late Pleistocene	3
Lagomorpha	Ochotonids	1	Ochotona		princeps	(Richardson, 1828)		United States	Sublette	42.5	-110	Holocene	3
Lagomorpha	Ochotonids	1	Ochotona		princeps	(Richardson, 1828)		United States	Converse	42.6167	-105.617	Late Pleistocene	3
Lagomorpha	Ochotonids	1	Ochotona		princeps	(Richardson, 1828)		United States	Jerome	42.7667	-114.217	Late Pleistocene	3
Lagomorpha	Ochotonids	1	Ochotona		princeps	(Richardson, 1828)		United States	Converse	42.7833	-105.683	Pleistocene	3
Lagomorpha	Ochotonids	1	Ochotona		princeps	(Richardson, 1828)		United States	Wyoming	42.7833	-105.683	Pleistocene	3
Lagomorpha	Ochotonids	1	Ochotona		princeps	(Richardson, 1828)		United States	Connley Cave	43.15	-121	age unclear	3
Lagomorpha	Ochotonids	1	Ochotona		princeps	(Richardson, 1828)		United States	Lake	43.25	-121	Holocene	3
Lagomorpha	Ochotonids	1	Ochotona		princeps	(Richardson, 1828)		United States	Bonneville	43.2997	-111.129	Late Pleistocene	3
Lagomorpha	Ochotonids	1	Ochotona		princeps	(Richardson, 1828)		United States	Bingham	43.3667	-112.617	Holocene	3
Lagomorpha	Ochotonids	1	Ochotona		princeps	(Richardson, 1828)		United States	Fremont	43.3667	-108.25	Holocene	3
Lagomorpha	Ochotonids	1	Ochotona		princeps	(Richardson, 1828)		United States	Washakie	43.6167	-107.25	Holocene	3
Lagomorpha	Ochotonids	1	Ochotona		princeps	(Richardson, 1828)		United States	Washakie	43.8667	-107.617	Late Pleistocene	3
Lagomorpha	Ochotonids	1	Ochotona		princeps	(Richardson, 1828)		United States	Clark	44.0833	-112.917	Holocene	3
Lagomorpha	Ochotonids	1	Ochotona		princeps	(Richardson, 1828)		United States	Big Horn	44.25	-107.5	Holocene	3
Lagomorpha	Ochotonids	1	Ochotona		princeps	(Richardson, 1828)		United States	Lemhi	44.2814	-112.915	Holocene	3
Lagomorpha	Ochotonids	1	Ochotona		princeps	(Richardson, 1828)		United States	Custer	44.5047	-114.231	Holocene	3
Lagomorpha	Ochotonids	1	Ochotona		princeps	(Richardson, 1828)		United States	Big Horn	44.8667	-108.117	Late Pleistocene	3
Lagomorpha	Ochotonids	1	Ochotona		princeps	(Richardson, 1828)		United States	Carbon	45.1167	-108.25	Late Pleistocene	3
Lagomorpha	Ochotonids	1	Ochotona		princeps	(Richardson, 1828)		United States	Granite Canyon	46.6167	-113.117	Holocene	3
Lagomorpha	Ochotonids	1	Ochotona		princeps	(Richardson, 1828)		United States	Richland County, Wisconsin, Eagle Cave	49.6361	-114.64	Late Pleistocene	3
Lagomorpha	Ochotonids	1	Ochotona		princeps	(Richardson, 1828)		United States	Alberta	50.1833	-114.517	Pleistocene	3
Lagomorpha	Ochotonids	1	Ochotona		princeps	(Richardson, 1828)		United States	Locality 11A - Old Crow Basin	67.8194	-139.904	Holocene	3
Lagomorpha	Ochotonids	1	Ochotona		princeps	(Richardson, 1828)		United States	Yukon	68.2	-140	Pleistocene	3
Lagomorpha	Ochotonids	1	Ochotona		princeps	(Richardson, 1828)		United States	Old Crow Loc	68.2133	-140.011	Late Pleistocene	3
Lagomorpha	Ochotonids	1	Ochotona		pseudopusilla	Gureev & Schevtshenko, 1964		Russia	Voronezh, Antipovka	50.7	40	Pliocene	3
Lagomorpha	Ochotonids	1	Ochotona		pseudopusilla	Gureev & Schevtshenko, 1964		Russia	Zverinogolovskoe	54.5	65	Pliocene	3
Lagomorpha	Ochotonids	1	Ochotona		pusilla	(Pallas, 1769)		Belgium	Sprimont, La Belle-Roche	50.4833	5.6	Pleistocene	3
Lagomorpha	Ochotonids	1	Ochotona		pusilla	(Pallas, 1769)		Denmark	Norre Lyngby , Jutland	56.25	9.30	Late Pleistocene	3
Lagomorpha	Ochotonids	1	Ochotona		pusilla	(Pallas, 1769)		France	La Fage (Correze)	44.75	3.15	Pleistocene	3
Lagomorpha	Ochotonids	1	Ochotona		pusilla	(Pallas, 1769)		France	Baume de Gigny (Jura)	46.45	5.45	Pleistocene	3
Lagomorpha	Ochotonids	1	Ochotona		pusilla	(Pallas, 1769)		Germany	Mosbach 2 main fauna, Bei Wiesbaden	50.0667	8.26667	Pleistocene	3
Lagomorpha	Ochotonids	1	Ochotona		pusilla	(Pallas, 1769)		Hungary	Horvolgy	48.0833	20.5	Pleistocene	3
Lagomorpha	Ochotonids	1	Ochotona		pusilla	(Pallas, 1769)		Hungary	Varhegy	48.1833	21.3833	Pleistocene	3
Lagomorpha	Ochotonids	1	Ochotona		pusilla	(Pallas, 1769)		Italy	Riparo di Visogliano, Trieste, Northern Italy	45.7758	13.6469	Pleistocene	3
Lagomorpha	Ochotonids	1	Ochotona		pusilla	(Pallas, 1769)		Kazakstan	Zyryanovsk	49.7386	84.2719	Pleistocene	3
Lagomorpha	Ochotonids	1	Ochotona		pusilla	(Pallas, 1769)		Poland	Kielniki	52.37	19.75	Pliocene	3
Lagomorpha	Ochotonids	1	Ochotona		pusilla	(Pallas, 1769)		Romania	Nandru, Hunedoara	45.8	22.8	Pleistocene	3
Lagomorpha	Ochotonids	1	Ochotona		pusilla	(Pallas, 1769)		Russia	Urals localities	60	60	Pleistocene	3
Lagomorpha	Ochotonids	1	Ochotona		pusilla	(Pallas, 1769)		Serbia	Novi Pazar	43.15	20.51	Upper Pleistocene	3
Lagomorpha	Ochotonids	1	Ochotona		pusilla	(Pallas, 1769)		Serbia	Gradasnica Cave, East Serbia	43.16	22.59	Upper Pleistocene	3
Lagomorpha	Ochotonids	1	Ochotona		pusilla	(Pallas, 1769)		Switzerland	(Kanton Schaffhausen) Schweiz	48	9.0	Pleistocene	3
Lagomorpha	Ochotonids	1	Ochotona		pusilla	(Pallas, 1769)		Turkey	Yarimburgaz Cave	41	28.5	Pleistocene	3
Lagomorpha	Ochotonids	1	Ochotona		pusilla	(Pallas, 1769)		Ukraine	Odessa Catacombs	46.5	30.8	Pliocene	3
Lagomorpha	Ochotonids	1	Ochotona		pusilla	(Pallas, 1769)		United Kingdom	Cow Cave, Chudleigh, Devon	50.46	4	late Pleistocene	3
Lagomorpha	Ochotonids	1	Ochotona		pusilla	(Pallas, 1769)		United Kingdom	Devon	50.46	4	late Pleistocene	3
Lagomorpha	Ochotonids	1	Ochotona		pusilla	(Pallas, 1769)		United Kingdom	Tom Tivey’s Hole, Somerset	51.03	2.57	late Pleistocene	3
Lagomorpha	Ochotonids	1	Ochotona		pusilla	(Pallas, 1769)		United Kingdom	Cavall’s cave Wye	51.11	0.56	late Pleistocene	3
Lagomorpha	Ochotonids	1	Ochotona		pusilla	(Pallas, 1769)		United Kingdom	Somerset	51.13	2.4	late Pleistocene	3
Lagomorpha	Ochotonids	1	Ochotona		pusilla	(Pallas, 1769)		United Kingdom	Ightham Fissures, Kent	51.15	0.5	late Pleistocene	3
Lagomorpha	Ochotonids	1	Ochotona		pusilla	(Pallas, 1769)		United Kingdom	Somerset	51.15	2.45	late Pleistocene	3
Lagomorpha	Ochotonids	1	Ochotona		pusilla	(Pallas, 1769)		United Kingdom	Nazeing, Essex	51.44	0.02	late Pleistocene	3
Lagomorpha	Ochotonids	1	Ochotona		pusilla	(Pallas, 1769)		United Kingdom	Merlin’s Cave, Monmouthshire	51.48	2.42	late Pleistocene	3
Lagomorpha	Ochotonids	1	Ochotona		pusilla	(Pallas, 1769)		United Kingdom	Symond’s yat East	51.5	2.38	late Pleistocene	3
Lagomorpha	Ochotonids	1	Ochotona		pusilla	(Pallas, 1769)		United Kingdom	Great Doward cave, Monmouthshire	51.52	2.36	late Pleistocene	3
Lagomorpha	Ochotonids	1	Ochotona		pusilla	(Pallas, 1769)		United Kingdom	King Arthur’s cave Hereford	51.55	2.37	late Pleistocene	3
Lagomorpha	Ochotonids	1	Ochotona		pusilla	(Pallas, 1769)		United Kingdom	Pontnewydd, Denbigh	53.01	1.28	late Pleistocene	3
Lagomorpha	Ochotonids	1	Ochotona		pusilla	(Pallas, 1769)		United Kingdom	Robin Hood's Cave, Derbyshire	53.08	1.11	late Pleistocene	3
Lagomorpha	Ochotonids	1	Ochotona		pusilla	(Pallas, 1769)		United Kingdom	Pontnewydd Cave	53.2167	-3.5	Pleistocene	3
Lagomorpha	Ochotonids	1	Ochotona		pusilla	(Pallas, 1769)		United Kingdom	Helsfell Cave, Cumbria	54.34	2.47	late Pleistocene	3
Lagomorpha	Ochotonids	1	Ochotona		pusilla	(Pallas, 1769)		United Kingdom	Cumbria, Helsfell Cave in the Lake District	54.59	3.33	Late Pleistocene	3
Lagomorpha	Ochotonids	1	Ochotona		pussila	(Kozhamkulova & Savinov, 1984)		Kazakhstan	Kopala	43.4	79	Pliocene	3
Lagomorpha	Ochotonids	1	Ochotona	cf.	roylei	(Ogilby, 1839)		Kazakhstan	Kopala	43.4	79	Pliocene	3
Lagomorpha	Ochotonids	1	Ochotona		rufescens	(Gray, 1842)		Iran	Kerman	29.0833	57.9333	Recent	3
Lagomorpha	Ochotonids	1	Ochotona		rufescens	(Gray, 1842)		Iran	Esfahan	32.0333	51.4833	Recent	3
Lagomorpha	Ochotonids	1	Ochotona		rufescens	(Gray, 1842)		Iran	Zagros region	33.66	47	Late Pleistocene	3
Lagomorpha	Ochotonids	1	Ochotona		rufescens	(Gray, 1842)		Iran	Esfahan	33.7667	51.7	Recent	3
Lagomorpha	Ochotonids	1	Ochotona		rufescens	(Gray, 1842)		Iran	Esfahan	33.9833	51.2833	Recent	3
Lagomorpha	Ochotonids	1	Ochotona		rufescens	(Gray, 1842)		Iran	Mazandaran	35.9167	52.25	Recent	3
Lagomorpha	Ochotonids	1	Ochotona		rufescens	(Gray, 1842)		Iran	Khorasan Razni	36.2833	60.55	Recent	3
Lagomorpha	Ochotonids	1	Ochotona		rufescens	(Gray, 1842)		Iran	Khorasan Razni	37.3	58.9667	Recent	3
Lagomorpha	Ochotonids	1	Ochotona		rufescens	(Gray, 1842)		Iran	Khorasan Razni	37.3667	58.5333	Recent	3
Lagomorpha	Ochotonids	1	Ochotona		rufescens	(Gray, 1842)		Iran	Khorasan Shamali	37.5	57.4333	Recent	3
Lagomorpha	Ochotonids	1	Ochotona		rufescens	(Gray, 1842)		Iran	Khorasan Shamali	37.9	56.9333	Recent	3
Lagomorpha	Ochotonids	1	Ochotona	cf.	rufescens	(Gray, 1842)		Iran	Azerbaijan Gharbi	38.8833	44.9667	Recent	3
Lagomorpha	Ochotonids	1	Ochotona		sibirica	Erbajeva, 1988		Russia	Eastern Bajkal, Beregovaya	50.5417	106.914	Pliocene	3
Lagomorpha	Ochotonids	1	Ochotona		spanglei	Shotwell, 1956		United States	Antelope	42.3931	-98.1261	Miocene	2
Lagomorpha	Ochotonids	1	Ochotona		spanglei	Shotwell, 1956		United States	Holt	42.69	-98.6472	Miocene	2
Lagomorpha	Ochotonids	1	Ochotona		spanglei	Shotwell, 1956		United States	Holt	42.7	-98.8	Miocene	2
Lagomorpha	Ochotonids	1	Ochotona		spanglei	Shotwell, 1956		United States	Umatilla	45.5	-118.8	Miocene	2
Lagomorpha	Ochotonids	1	Ochotona		spanglei	Shotwell, 1956		United States	Umatilla	45.5964	-118.785	Miocene	2
Lagomorpha	Ochotonids	1	Ochotona	?	spelaeus	?		Ukraine	Mezhirich	49.63	31.40	Late Pleistocene	3
Lagomorpha	Ochotonids	1	Ochotona		tedfordi	Erbajeva, 2006		China	Shanxi, Shouyang, Zhangjiazhuang	37.8872	113.182	Miocene	2
Lagomorpha	Ochotonids	1	Ochotona		thibetana	(Milne-Edwards, 1871)		China	Yunxi, Huanglong Cave	33.1342	110.218	Pleistocene	3
Lagomorpha	Ochotonids	1	Ochotona	cf.	thibetana	(Milne-Edwards, 1871)		China	Beijing	39.9	116.40	Pliocene	3
Lagomorpha	Ochotonids	1	Ochotona		tologoica	Chabaeva, 1958		Russia	Eastern Baikal	51.75	107.3	Pliocene	3
Lagomorpha	Ochotonids	1	Ochotona		tologoica	Chabaeva, 1958		Russia	Klochnevo	52.45	107.55	Pliocene	3
Lagomorpha	Ochotonids	1	Ochotona		tologoica	Chabaeva, 1958		United States	Porcupine Cave, Colorado	39.12	-105.71	Pliocene	3
Lagomorpha	Ochotonids	1	Ochotona		transaucasica	(Vekua, 1967)		Transcaucasia	Armenia	40.0956	45.0306	Pleistocene	3
Lagomorpha	Ochotonids	1	Ochotona		transaucasica	(Vekua, 1967)		Transcaucasia	Azerbaijan	40.2414	47.5786	Pleistocene	3
Lagomorpha	Ochotonids	1	Ochotona		transaucasica	(Vekua, 1967)		Transcaucasia	Georgia	42.3783	43.0108	Pleistocene	3
Lagomorpha	Ochotonids	1	Ochotona		ursui	Simionescu 1930		Romania	Ciuperceni	43.7678	24.9283	Pliocene	3
Lagomorpha	Ochotonids	1	Ochotona		ursui	Simionescu 1930		Romania	Beresti	46.1667	27.9167	Pliocene	3
Lagomorpha	Ochotonids	1	Ochotona		valerotae	(Chaline , Erbajeva & Montuira, 2001)		France	Les Valerots bed 2, Cote d'Or	47.3167	5.03333	Pleistocene	3
Lagomorpha	Ochotonids	1	Ochotona		whartoni	Guthrie & Matthews, 1971		Canada	Ontario, Kelso	43.5	-79.91	Pleistocene	3
Lagomorpha	Ochotonids	1	Ochotona		whartoni	Guthrie & Matthews, 1971		Canada	Ontario, Elba	44.01	-80.16	Pleistocene	3
Lagomorpha	Ochotonids	1	Ochotona		whartoni	Guthrie & Matthews, 1971		Canada	Thistle Creek, Klondike goldfields region of Yukon territory	63.0731	-139.313	Pleistocene	3
Lagomorpha	Ochotonids	1	Ochotona		whartoni	Guthrie & Matthews, 1971		Canada	Old Crow River	68.2	-140	Pleistocene	3
Lagomorpha	Ochotonids	1	Ochotona		whartoni	Guthrie & Matthews, 1971		Russia	Kolyma lowland	68.81	-154.50	Pleistocene	3
Lagomorpha	Ochotonids	1	Ochotona		whartoni	Guthrie & Matthews, 1971		United States	Alaska	66.6	-161.9	Pleistocene	3
Lagomorpha	Ochotonids	1	Ochotona		whartoni	Guthrie & Matthews, 1971		United States	MKV-1	67.8194	-139.904	Holocene	3
Lagomorpha	Ochotonids	1	Ochotona		wheatleyi	?		United States	Fairbanks North Star	64.8511	-147.947	Late Pleistocene	3
Lagomorpha	Ochotonids	1	Ochotona		wheatleyi	?		United States	Northwest Arctic	66.0978	-162.748	Pliocene	3
Lagomorpha	Ochotonids	1	Ochotona		youngi	Erbajeva & Zheng, 2005		China	Hebei	24.95	121.34	Pleistocene	3
Lagomorpha	Ochotonids	1	Ochotona		zabiensis	Fostowicz-Frelik, 2008		Poland	Częstochowa Upland, Zabia Cave	50.52	19.23	Pleistocene	3
Lagomorpha	Ochotonids	1	Ochotona		zasuchini	Erbajeva, 1988		Russia	Zasukhino village, Transbaikalia	50.86	107.5	Pleistocene	3
Lagomorpha	Ochotonids	1	Ochotona		zazhigini	Erbajeva, 1988		United States	Porcupine Cave, Colorado	39.12	-105.71	Pleistocene	3
Lagomorpha	Ochotonids	1	Ochotona		zazhigini	Erbajeva, 1988		Mongolia	Bural Obo, Northern Mongolia	50.05	106.3	Pleistocene	3
Lagomorpha	Ochotonids	1	Ochotona		zhangi	Erbajeva & Zheng, 2005		China	Shandong, Xiaoxishan, Pingyi County	36.28	116.45	Pleistocene	3
Lagomorpha	Ochotonids	1	Ochotona		indet.			Bulgaria	Varbeshnitsa, Vratsa district	43.2	23.68	Middle Pleistocene	3
Lagomorpha	Ochotonids	1	Ochotona		indet.			Canada	Kelso Cave, Halton-county, Ontario	50.7	-86.5	Pleistocene	3
Lagomorpha	Ochotonids	1	Ochotona		indet.			Canada	Fort Selkirk	62.7667	-137.383	Pleistocene	3
Lagomorpha	Ochotonids	1	Ochotona		indet.			Canada	Thistle Creek	63.0731	-139.313	Pleistocene	3
Lagomorpha	Ochotonids	1	Ochotona		indet.			China	Tibet, Ngari, Zanda basin	32.5	80	Pliocene	3
Lagomorpha	Ochotonids	1	Ochotona		indet.			China	Luochuan, Heimugou, lower part,	35.75	109.41	Pleistocene	3
Lagomorpha	Ochotonids	1	Ochotona		indet.			China	Hebei, Jiangjungou, Yuxian County	39.8667	114.567	Pliocene	3
Lagomorpha	Ochotonids	1	Ochotona		indet.			China	Bilike Micromammals	40	114	Pliocene	3
Lagomorpha	Ochotonids	1	Ochotona		indet.			China	Hebei, Daodi A, Yangyuan county	40.0833	114.2	Pliocene	3
Lagomorpha	Ochotonids	1	Ochotona		indet.			China	Amuwusu Micromammals	43.5	112	Miocene	2
Lagomorpha	Ochotonids	1	Ochotona		indet.			China	Shanxi, Qingling	34.06	105.4	Pliocene	3
Lagomorpha	Ochotonids	1	Ochotona		indet.			China	Gansu, Lanzhou, Gancaodian & Xiguoyuan	36.05	103.80	Pleistocene	3
Lagomorpha	Ochotonids	1	Ochotona		indet.			China	Beijing, Xitaiping Cave, Shidu	39.75	115.56	Late Pleistocene	3
Lagomorpha	Ochotonids	1	Ochotona		indet.			China	Hebei, Yangyuan, Nihewan	40.1125	114.15	Pleistocene	3
Lagomorpha	Ochotonids	1	Ochotona		indet.			China	Heilongjiang, Jaiojie Paleolithic Site, Acheng	45.35	127.1	Pleistocene	3
Lagomorpha	Ochotonids	1	Ochotona		indet.			Croatia	Veternica Cave, Medvednica Mountain	45.9	15.95	Pleistocene	3
Lagomorpha	Ochotonids	1	Ochotona		indet.			Czech Republic	Stranska skala cave in Brno	49.19	16.61	Middle Pleistocene	3
Lagomorpha	Ochotonids	1	Ochotona		indet.			Czech Republic	Koneprusy C718 bei Karlstejn	49.9333	14.0833	Pleistocene	3
Lagomorpha	Ochotonids	1	Ochotona		indet.			France	Les Valerots bed	47.3167	5.03333	Pleistocene	3
Lagomorpha	Ochotonids	1	Ochotona		indet.			Greece	Maritsa	36.2	28.06	Pliocene	3
Lagomorpha	Ochotonids	1	Ochotona		indet.			Greece	Maritsa	36.3333	28.1083	Miocene	2
Lagomorpha	Ochotonids	1	Ochotona		indet.			Hungary	Beremend locality	45.8667	18.45	Pliocene	3
Lagomorpha	Ochotonids	1	Ochotona		indet.			Hungary	Somssich Hill	45.8667	18.45	Pleistocene	3
Lagomorpha	Ochotonids	1	Ochotona		indet.			Hungary	Villany locality	45.8667	18.45	Pleistocene	3
Lagomorpha	Ochotonids	1	Ochotona		indet.			Hungary	Kovesvarad	48.05	20.5333	Pleistocene	3
Lagomorpha	Ochotonids	1	Ochotona		indet.			Hungary	Horvati Hole at Uppony	48.2151	20.43	Late Pleistocene	3
Lagomorpha	Ochotonids	1	Ochotona		indet.			Hungary	Osztramos locality	48.5167	20.75	Pleistocene	3
Lagomorpha	Ochotonids	1	Ochotona		indet.			Italy	Riparo di Visogliano, Trieste, Northern Italy	45.7758	13.6469	Pleistocene	3
Lagomorpha	Ochotonids	1	Ochotona		indet.			Kazakhstan	Kopala	43.4	79	Pliocene	3
Lagomorpha	Ochotonids	1	Ochotona		indet.			Kazakhstan	Southern Zajsan area, Kopala 2	43.4	79	Pliocene	3
Lagomorpha	Ochotonids	1	Ochotona		indet.			Kazakhstan	Ilian depression, Charyn upper	43.6	79.4	Pliocene	3
Lagomorpha	Ochotonids	1	Ochotona		indet.		Proochotona	Kazakhstan	Karabastuz	50.3	79.1667	Miocene	2
Lagomorpha	Ochotonids	1	Ochotona		indet.			Kazakhstan	Kalkaman lake	51.7	76.5	Miocene	2
Lagomorpha	Ochotonids	1	Ochotona		indet.			Kazakhstan	Pavlodar	52	77	Miocene	2
Lagomorpha	Ochotonids	1	Ochotona		indet.			Kazakhstan	Selim-Dzhevar	53.5	66.2	Pliocene	3
Lagomorpha	Ochotonids	1	Ochotona		indet.			Kazakstan	Charyn	43.35	79.08	Late Pliocene	3
Lagomorpha	Ochotonids	1	Ochotona		indet.			Kazakstan	Selim-Dzhevar	54.0978	67.6625	Pliocene	3
Lagomorpha	Ochotonids	1	Ochotona		indet.			Kirgizija	Kochkorskaja depress, Dzhuanaryk	42.2	75.6	Miocene	2
Lagomorpha	Ochotonids	1	Ochotona		indet.		Proochotona	Kirgizija	Kochkorskaja depress, Chonbulak	42.3	76	Pliocene	3
Lagomorpha	Ochotonids	1	Ochotona		indet.			Kyrgyzstan	Tepke-2	44	78	Pleistocene	3
Lagomorpha	Ochotonids	1	Ochotona		indet.		Proochotona	Moldova	Poksheshty	47.2492	28.6847	Miocene	2
Lagomorpha	Ochotonids	1	Ochotona		indet.		Proochotona	Moldova	Respopeny	47.45	28.36	Miocene	2
Lagomorpha	Ochotonids	1	Ochotona		indet.			Mongolia	Nalaikha	47.7667	107.283	Pleistocene	3
Lagomorpha	Ochotonids	1	Ochotona		indet.			Mongolia	Dzagso-Hairhan	48	94	Pliocene	3
Lagomorpha	Ochotonids	1	Ochotona		indet.			Mongolia	Chono Hariah	48.3	93	Pliocene	3
Lagomorpha	Ochotonids	1	Ochotona		indet.			Mongolia	Orkhon	48.8	103.6	Pliocene	3
Lagomorpha	Ochotonids	1	Ochotona		indet.			Mongolia	Khirgis-Nur II-lower	49.2	93.4	Miocene	2
Lagomorpha	Ochotonids	1	Ochotona		indet.			Mongolia	Bural-Obo	50.05	106.3	Pliocene	3
Lagomorpha	Ochotonids	1	Ochotona		indet.			Poland	Koziarnia Cave at Saspow in the Olkusz district	50.3	19.33	Pleistocene	3
Lagomorpha	Ochotonids	1	Ochotona		indet.			Romania	Bihor, Betfia	46.9667	22.0333	Pleistocene	3
Lagomorpha	Ochotonids	1	Ochotona		indet.			Russia	Eastern Bajkal, Udunga	51.4	105.9	Pliocene	3
Lagomorpha	Ochotonids	1	Ochotona		indet.		Proochotona	Russia	Podpusk-Lebyazhje	51.5	77.2	Pliocene	3
Lagomorpha	Ochotonids	1	Ochotona		indet.			Russia	Zasuchino (second horizon), Western Transbaikalia	51.8333	108.5	Pleistocene	3
Lagomorpha	Ochotonids	1	Ochotona		indet.			Russia	Zasukhino	52	107	Pliocene	3
Lagomorpha	Ochotonids	1	Ochotona		indet.			Russia	lake Bajkal, Olkhon (Sarayskaya)	53.1	107.2	Miocene	2
Lagomorpha	Ochotonids	1	Ochotona		indet.			Russia	Baturino	54.6	61.3	Pliocene	3
Lagomorpha	Ochotonids	1	Ochotona		indet.			Russia	Novaja Stanitsa	55.05	73.3	Pliocene	3
Lagomorpha	Ochotonids	1	Ochotona		indet.			Russia	Maly Anjuj, Utka layers	68.43	161	Pleistocene	3
Lagomorpha	Ochotonids	1	Ochotona		indet.			Russia	Kolyma River, between the mouth of Omolon and Anjuj, Jedoma-Suite	68.75	160	Pleistocene	3
Lagomorpha	Ochotonids	1	Ochotona		indet.			Tajikistan	Tutak	38	70	Pliocene	3
Lagomorpha	Ochotonids	1	Ochotona		indet.			Turkey	Emirkaya	37.4167	31.85	Pleistocene	3
Lagomorpha	Ochotonids	1	Ochotona		indet.			Ukraine	Tarkhankut	45.4	32.6667	Pleistocene	3
Lagomorpha	Ochotonids	1	Ochotona		indet.			Ukraine	Izmailskij district, Ozernoe (Babel)	45.8	29	Pleistocene	3
Lagomorpha	Ochotonids	1	Ochotona		indet.			Ukraine	Bolgradskij district, Vinogradovka (terrace)	45.9	28.7	Pleistocene	3
Lagomorpha	Ochotonids	1	Ochotona		indet.			Ukraine	Odessa	46.5	30.8	Pliocene	3
Lagomorpha	Ochotonids	1	Ochotona		indet.			Ukraine	Khadzhibej liman, Bolshevik	46.57	30.7	Pleistocene	3
Lagomorpha	Ochotonids	1	Ochotona		indet.			Ukraine	Luzanovka	46.6167	30.9333	Pleistocene	3
Lagomorpha	Ochotonids	1	Ochotona		indet.			Ukraine	Kujalnitskij liman, Zhevakhova Gora	46.6222	30.75	Pleistocene	3
Lagomorpha	Ochotonids	1	Ochotona		indet.			Ukraine	Kryzhanovka	46.6333	31	Pleistocene	3
Lagomorpha	Ochotonids	1	Ochotona		indet.			Ukraine	Khadzhibej liman, Protopopovka	46.6667	30.7	Pleistocene	3
Lagomorpha	Ochotonids	1	Ochotona		indet.			Ukraine	Andriashevka	46.8	30	Pliocene	3
Lagomorpha	Ochotonids	1	Ochotona		indet.			Ukraine	Gornostaevkij district, Kairy (Zapadnye Kairy)	46.8	33.6	Pleistocene	3
Lagomorpha	Ochotonids	1	Ochotona		indet.			Ukraine	Andriashevka	46.8256	29.9483	Pliocene	3
Lagomorpha	Ochotonids	1	Ochotona		indet.			Ukraine	Melitopolskij district, Tikhonovka	46.85	35.3	Pleistocene	3
Lagomorpha	Ochotonids	1	Ochotona		indet.			Ukraine	Primorskij dist. Azo, Nogajsk (Primorsk)	46.86	36.7	Pleistocene	3
Lagomorpha	Ochotonids	1	Ochotona		indet.			Ukraine	Verkhnerogachenskij, Karaj Dubina	47	34.4333	Pleistocene	3
Lagomorpha	Ochotonids	1	Ochotona		indet.			Ukraine	Grossulovo	47.0794	29.8514	Pliocene	3
Lagomorpha	Ochotonids	1	Ochotona		indet.			Ukraine	Grossulovo	47.35	30	Pliocene	3
Lagomorpha	Ochotonids	1	Ochotona		indet.			Ukraine	Karai-Dubina	47.4	34.2167	Pleistocene	3
Lagomorpha	Ochotonids	1	Ochotona		indet.			Ukraine	Ushkalka	47.4136	34.1225	Pleistocene	3
Lagomorpha	Ochotonids	1	Ochotona		indet.			Ukraine	Chortkovskij district, Chortkov	49	25.7	Pleistocene	3
Lagomorpha	Ochotonids	1	Ochotona		indet.			Ukraine	Kremenchukskij district, Gunki (Lamane)	49	33.4333	Pleistocene	3
Lagomorpha	Ochotonids	1	Ochotona		indet.			Ukraine	Chernobaevskij district, Matveevka	49.3333	32.5	Pleistocene	3
Lagomorpha	Ochotonids	1	Ochotona		indet.			United states	Nevada, Cathedral Cave	36.2694	-114.415	Pleistocene	3
Lagomorpha	Ochotonids	1	Ochotona		indet.			United States	Virginia, Jasper Saltpeter	36.76	-82.60	Pleistocene	3
Lagomorpha	Ochotonids	1	Ochotona		indet.			United States	Lee, Jasper Saltpeter Cave	36.8	-82.8	Miocene	2
Lagomorpha	Ochotonids	1	Ochotona		indet.			United States	Mingo, Rapp's Cave	37.8	-82.3	Miocene	2
Lagomorpha	Ochotonids	1	Ochotona		indet.			United States	West Virginia, Rapp's	37.96	-80.38	Pleistocene	3
Lagomorpha	Ochotonids	1	Ochotona		indet.			United States	West Virginia, Cave Mountain	38.6	-79.28	Pleistocene	3
Lagomorpha	Ochotonids	1	Ochotona		indet.			United States	West Virginia, Hamilton	38.6	-79.36	Pleistocene	3
Lagomorpha	Ochotonids	1	Ochotona		indet.			United States	West Virginia, Trout	38.6	-79.36	Pleistocene	3
Lagomorpha	Ochotonids	1	Ochotona		indet.			United States	Pendleton	38.6028	-79.3689	Late Pleistocene	3
Lagomorpha	Ochotonids	1	Ochotona		indet.			United States	Pendleton, Cheetah Room	38.7	-79.3	Pleistocene	3
Lagomorpha	Ochotonids	1	Ochotona		indet.			United states	Colorado, Park County	39.12	-105.71	Pleistocene	3
Lagomorpha	Ochotonids	1	Ochotona		indet.			United States	Allegany, Cumberland Cave	39.6	-78.7000	Pleistocene	3
Lagomorpha	Ochotonids	1	Ochotona		indet.			United States	Maryland, Cumberland	39.68	-78.78	Pleistocene	3
Lagomorpha	Ochotonids	1	Ochotona		indet.			United States	Elko	40.1167	-116	Holocene	3
Lagomorpha	Ochotonids	1	Ochotona		indet.			United States	Cherry	42.75	-100.117	Late Pleistocene	3
Lagomorpha	Ochotonids	1	Ochotona		indet.			United States	Brown	42.7531	-100.394	Pleistocene	3
Lagomorpha	Ochotonids	1	Ochotona		indet.			United States	Knox, Santee	42.8068	-97.8463	Miocene	2
Lagomorpha	Ochotonids	1	Ochotona		indet.			United States	Knox, Devil's Nest Airstrip	42.8214	-97.7289	Miocene	2
Lagomorpha	Ochotonids	1	Ochotona		indet.			United States	Knox	42.8217	-97.8522	Miocene	2
Lagomorpha	Ochotonids	1	Ochotona		indet.			United States	Cherry	42.8881	-100.316	Pleistocene	3
Lagomorpha	Ochotonids	1	Ochotona		indet.			United States	Fremont	43.3667	-108.25	Holocene	3
Lagomorpha	Ochotonids	1	Ochotona		indet.			United States	Halton	43.5	-79.9167	Pleistocene	3
Lagomorpha	Ochotonids	1	Ochotona		indet.			United States	Dufferin	44.0167	-80.1667	Holocene	3
Lagomorpha	Ochotonids	1	Ochotona		indet.			United States		51.0833	-115.267	Holocene	3
Lagomorpha	Ochotonids	1	Ochotona		indet.			United States		65.1	-147.483	Pleistocene	3
Lagomorpha	Ochotonids	1	Ochotona		indet.			United States	North Slope	70.2667	-152.017	Pliocene	3
Ochotonoides (Teilhard de Chardin and Young, 1931) (9-0 Ma)
Lagomorpha	Ochotonids	1	Ochotonoides		bohlini	Erbajeva, 1988		China	Inner Mongolia, Hulunbeiermeng, Wulan Lake	48.25	117.5	Middle Miocene	2
Lagomorpha	Ochotonids	1	Ochotonoides		bohlini	Erbajeva, 1988		Mongolia		49	93.5	Middle Miocene	2
Lagomorpha	Ochotonids	1	Ochotonoides		complicidens	(Boule & Teilhard de Chardin, 1928)		China	Yuanmou formation, fourth member, Shangnabang	24.87	100.94	Pleistocene	3
Lagomorpha	Ochotonids	1	Ochotonoides		complicidens	(Boule & Teilhard de Chardin, 1928)		China	Yunxian County, Hanshui River	32.66	110.61	Pliocene/Pleistocene	3
Lagomorpha	Ochotonids	1	Ochotonoides		complicidens	(Boule & Teilhard de Chardin, 1928)		China	Chenjiawo fauna collected in 1964	34.1667	109.25	Pleistocene	3
Lagomorpha	Ochotonids	1	Ochotonoides		complicidens	(Boule & Teilhard de Chardin, 1928)		China	You-he, Lower River You, Weinan, Shensi	34.5	109.5	Pliocene	3
Lagomorpha	Ochotonids	1	Ochotonoides		complicidens	(Boule & Teilhard de Chardin, 1928)		Kazakhstan	Ilian depression, Kiikbaj	43.8	77.2	Pliocene	3
Lagomorpha	Ochotonids	1	Ochotonoides		complicidens	(Boule & Teilhard de Chardin, 1928)		Kyrgyzstan	Djilgyndykoo	43	76	Pliocene	3
Lagomorpha	Ochotonids	1	Ochotonoides	cf.	complicidens	(Boule & Teilhard de Chardin, 1928)		Mongolia	Shamar	50.1039	106.192	Pliocene	3
Lagomorpha	Ochotonids	1	Ochotonoides		complicidens	(Boule & Teilhard de Chardin, 1928)		Russia	Eastern Bajkal, Beregovaya	50.5417	106.914	Pliocene	3
Lagomorpha	Ochotonids	1	Ochotonoides		complicidens	(Boule & Teilhard de Chardin, 1928)		Russia	Eastern Bajkal, Udunga	51.4	105.9	Pliocene	3
Lagomorpha	Ochotonids	1	Ochotonoides		complicidens	(Boule & Teilhard de Chardin, 1928)		Russia	Eastern Baikal, Tologoj	51.75	107.3	Pliocene	3
Lagomorpha	Ochotonids	1	Ochotonoides	cf.	complicidens	(Boule & Teilhard de Chardin, 1928)		Russia	Zasukhino	52	107	Pliocene	3
Lagomorpha	Ochotonids	1	Ochotonoides		complicidens	(Boule & Teilhard de Chardin, 1928)		Russian Federation	Beregovaja, Chikoi River, Western Transbaikalia	51.0333	106.65	Pliocene	3
Lagomorpha	Ochotonids	1	Ochotonoides		complicidens	(Boule & Teilhard de Chardin, 1928)		Russian Federation	Zasuchino (second horizon), Western Transbaikalia	51.8333	108.5	Pleistocene	3
Lagomorpha	Ochotonids	1	Ochotonoides		csarnotanus	Kretzoi, 1959		Bulgaria	Pleven, Muselievo	43.3	24.4	Pliocene	3
Lagomorpha	Ochotonids	1	Ochotonoides		csarnotanus	Kretzoi, 1959		Hungary	Csarnota locality	45.9	18.2167	Pliocene	3
Lagomorpha	Ochotonids	1	Ochotonoides		csarnotanus	Kretzoi, 1959		Romania	Ciuperceni	43.7678	24.9283	Pliocene	3
Lagomorpha	Ochotonids	1	Ochotonoides		ortalicensis	Engin and Hans, 1998		Turkey	Anatolia, Ortalica	36.8844	30.7053	Pliocene	3
Lagomorpha	Ochotonids	1	Ochotonoides		primitivus	Zheng Shaohua & Li Yi, 1982		China	Gansu, Songshan, Tianzhu	37.1222	103.493	Miocene	2
Lagomorpha	Ochotonids	1	Ochotonoides		progressivus	Tyutkova, 1992		Kazakhstan	Ilian depression, Kiikbaj	43.8	77.2	Pliocene	3
Lagomorpha	Ochotonids	1	Ochotonoides		transcaucasica	Vekua, 1967		United States	Georgia, Paleolithic	42.4511	43.5557	Holocene	3
Lagomorpha	Ochotonids	1	Ochotonoides		indet.			China	Hebei, Nihewan	40.1125	114.15	Early Pleistocene	3
Lagomorpha	Ochotonids	1	Ochotonoides		indet.			Greece	Rhodes Island	36.833	27.8	Pleistocene	3
Lagomorpha	Ochotonids	1	Ochotonoides		indet.			Kazakhstan	Beteke	52	70	Pliocene	3
Lagomorpha	Ochotonids	1	Ochotonoides		indet.			Mongolia	Khirgis-Nur II	49.2	93.4	Pliocene	3
Lagomorpha	Ochotonids	1	Ochotonoides		indet.			Romania	Oltenia, Podari	44.15	23.47	Pliocene	3
Ochotonoma Sen, 1988 (5.3-3.4 Ma)
Lagomorpha	Ochotonids	1	Ochotonoma		csarnotana	(Kretzoi, 1962)		Bulgaria	Muselievo (Pleven district)	43.6	24.8	Pliocene	3
Lagomorpha	Ochotonids	1	Ochotonoma		csarnotana	(Kretzoi, 1962)	Ochotonoma anatolica Sen, 1998 ; Ochotonoma ortalicensis (Unay & de Brun 2000)	Hungary	Beremend-26	45.7847	18.435	Pliocene	3
Lagomorpha	Ochotonids	1	Ochotonoma		csarnotana	(Kretzoi, 1962)	Ochotonoma anatolica Sen, 1998 ; Ochotonoma ortalicensis (Unay & de Brun 1998)	Turkey	Calta, Ankara	39.9333	32.8667	Pliocene	3
Lagomorpha	Ochotonids	1	Ochotonoma		primitiva	Zheng & Li, 2008		China	Gansu, Songshan	34.6833	104.783	Miocene	2
Lagomorpha	Ochotonids	1	Ochotonoma		primitiva	Zheng & Li, 2008		China	Qinghai, Qaidam Basin	37.65	91.55	Miocene	2
Oklahomalagus Dalquest, Baskin and Schultz, 1996
Lagomorpha	Ochotonids	1	Oklahomalagus		whisenhunti	Dalquest, Baskin and Schultz, 1996		United States	Beaver, Whisenhunt Quarry	36.8	-100.5	Miocene	2
Oreolagus Dice, 1917
Lagomorpha	Ochotonids	1	Oreolagus		colteri	Barnosky, 1986		United States	Wyoming, Teton County	43.9	-110.8	Miocene	2
Lagomorpha	Ochotonids	1	Oreolagus		nebrascensis	McGrew, 1941		Canada	Topham	49.6	-109	Miocene	2
Lagomorpha	Ochotonids	1	Oreolagus		nebrascensis	McGrew, 1941		United States	Sandoval	35.5922	-106.688	Miocene	2
Lagomorpha	Ochotonids	1	Oreolagus	cf.	nebrascensis	McGrew, 1941		United States	New Mexico	35.7	-107.0	Miocene	2
Lagomorpha	Ochotonids	1	Oreolagus		nebrascensis	McGrew, 1941		United States	Sandoval	35.7	-107	Miocene	2
Lagomorpha	Ochotonids	1	Oreolagus		nebrascensis	McGrew, 1941		United States	Sioux	42.1392	-103.817	Miocene	2
Lagomorpha	Ochotonids	1	Oreolagus		nebrascensis	McGrew, 1941		United States	Sioux	42.15	-103.7	Miocene	2
Lagomorpha	Ochotonids	1	Oreolagus		nebrascensis	McGrew, 1941		United States	Box Butte	42.2	-103.1	Miocene	2
Lagomorpha	Ochotonids	1	Oreolagus		nebrascensis	McGrew, 1941		United States	Box Butte	42.374	-103.318	Miocene	2
Lagomorpha	Ochotonids	1	Oreolagus		nebrascensis	McGrew, 1941		United States	Dawes	42.4456	-102.961	Miocene	2
Lagomorpha	Ochotonids	1	Oreolagus		nebrascensis	McGrew, 1941		United States	Dawes	42.4889	-102.961	Miocene	2
Lagomorpha	Ochotonids	1	Oreolagus		nebrascensis	McGrew, 1941		United States	Dawes	42.5497	-103.07	Miocene	2
Lagomorpha	Ochotonids	1	Oreolagus		nebrascensis	McGrew, 1941		United States	Sheridan	42.64	-102.211	Miocene	2
Lagomorpha	Ochotonids	1	Oreolagus		nebrascensis	McGrew, 1941		United States	Cherry	42.7169	-102.027	Miocene	2
Lagomorpha	Ochotonids	1	Oreolagus		nebrascensis	McGrew, 1941		United States	Cherry	42.75	-102	Miocene	2
Lagomorpha	Ochotonids	1	Oreolagus		nebrascensis	McGrew, 1941		United States	Cherry	42.7708	-101.82	Miocene	2
Lagomorpha	Ochotonids	1	Oreolagus		nebrascensis	McGrew, 1941		United States	Dawes	42.8	-103.1	Miocene	2
Lagomorpha	Ochotonids	1	Oreolagus		nebrascensis	McGrew, 1941		United States	Fremont	43.2	-108.2	Miocene	2
Lagomorpha	Ochotonids	1	Oreolagus		nebrascensis	McGrew, 1941		United States	Natrona	43.2	-107.1	Miocene	2
Lagomorpha	Ochotonids	1	Oreolagus		nebrascensis	McGrew, 1941		United States	Bennett	43.2778	-102.077	Miocene	2
Lagomorpha	Ochotonids	1	Oreolagus		nevadensis	McGrew, 1941		United States	Humboldt	41.1	-117.8	Miocene	2
Lagomorpha	Ochotonids	1	Oreolagus		nevadensis	McGrew, 1941		United States	Humboldt	41.8083	-118.992	Miocene	2
Lagomorpha	Ochotonids	1	Oreolagus		nevadensis	McGrew, 1941		United States	Montana	45.2981	-110.825	Miocene	2
Lagomorpha	Ochotonids	1	Oreolagus		nevadensis	McGrew, 1941		United States	Gallatin	45.6667	-111.3	Miocene	2
Lagomorpha	Ochotonids	1	Oreolagus		nevadensis	McGrew, 1941		United States	Gallatin	45.9261	-111.295	Miocene	2
Lagomorpha	Ochotonids	1	Oreolagus		wallacei	Dawson, 1965		United States	Oregon, Beatty Buttes	42.4514	-119.322	Miocene	2
Lagomorpha	Ochotonids	1	Oreolagus		wilsoni	Dawson, 1965		United States	Colorado, Logan, Martin Canyon Quarry A	40.9	-103.283	Miocene	2
Lagomorpha	Ochotonids	1	Oreolagus		indet.			United States	Colorado, Logan	40.9017	-103.27	Miocene	2
Lagomorpha	Ochotonids	1	Oreolagus		indet.			United States	Cherry	42.7475	-102.01	Miocene	2
Lagomorpha	Ochotonids	1	Oreolagus		indet.			United States	Cherry	42.7508	-102.022	Miocene	2
Lagomorpha	Ochotonids	1	Oreolagus		indet.			United States	Wyoming, Teton	43.9303	-110.561	Miocene	2
Lagomorpha	Ochotonids	1	Oreolagus		indet.			United States	Lemhi	44.8011	-113.246	Miocene	2
Lagomorpha	Ochotonids	1	Oreolagus		indet.			United States	Lemhi	44.8083	-113.504	Oligocene	1
Lagomorpha	Ochotonids	1	Oreolagus		indet.			United States	Lemhi	44.8097	-113.272	Miocene	2
Lagomorpha	Ochotonids	1	Oreolagus		indet.			United States	Lemhi, Peterson Creek	45	-113.6	Oligocene	1
Lagomorpha	Ochotonids	1	Oreolagus		indet.			United States	Montana, Park	45.2939	-110.829	Miocene	2
Lagomorpha	Ochotonids	1	Oreolagus		indet.			United States	Montana, Park, Chalk Cliffs South	45.8	-110.5	Miocene	2
Lagomorpha	Ochotonids	1	Oreolagus		indet.			United States	Granite, Flint Creek Beds	46.4	-113.2	Miocene	2
Paludotona Dawson, 1959 (18.45-7.1 Ma)
Lagomorpha	Ochotonids	1	Paludotona		etruria	Dawson, 1959		Italy	Tuscany, Grosseto	42.7	11.1	Miocene	2
Piezodus Viret, 1920 (28.4-15.97 Ma)
Lagomorpha	Ochotonids	1	Piezodus		branssatensis	Viret, 1920		France	Limagne Bourbonnaise	46.25	3.1	Oligocene	1
Lagomorpha	Ochotonids	1	Piezodus		branssatensis	Viret, 1920		Germany	Eggingen	48.3667	9.86667	Oligocene	1
Lagomorpha	Ochotonids	1	Piezodus		branssatensis	Viret, 1920		Germany	Ehrenstein	48.4222	9.785	Oligocene	1
Lagomorpha	Ochotonids	1	Piezodus		tomerdingensis	Tobien, 1975		France	Paulhiac	45	2.86667	Miocene	2
Lagomorpha	Ochotonids	1	Piezodus		tomerdingensis	Tobien, 1975		France	Fornant	45.9667	5.85	Miocene	2
Lagomorpha	Ochotonids	1	Piezodus		tomerdingensis	Tobien, 1975		Germany	Lautern	48.3339	9.98389	Miocene	2
Lagomorpha	Ochotonids	1	Piezodus	cf.	tomerdingensis	Tobien, 1975		Germany	Ulm-Uniklinik	48.335	9.98472	Miocene	2
Lagomorpha	Ochotonids	1	Piezodus		tomerdingensis	Tobien, 1975		Germany	Eselsberg	48.4167	9.95917	Miocene	2
Lagomorpha	Ochotonids	1	Piezodus		tomerdingensis	Tobien, 1975		Germany	Tomerdingen bei Ulm	48.4769	9.905	Miocene	2
Lagomorpha	Ochotonids	1	Piezodus		tomerdingensis	Tobien, 1975		Spain	Santa Cilia	42.2167	-0.166667	Miocene	2
Lagomorpha	Ochotonids	1	Piezodus		tomerdingensis	Tobien, 1975		Switzerland	Lausanne	46.5333	6.65	Miocene	2
Lagomorpha	Ochotonids	1	Piezodus		tomerdingensis	Tobien, 1975		Switzerland	Boudry 2 ("Parc")	46.95	6.83333	Miocene	2
Lagomorpha	Ochotonids	1	Piezodus		indet.			France	Findreuse	45.95	5.83333	Miocene	2
Plicalagus Wu, Ye and Meng, 1998 Middle Miocene
Lagomorpha	Ochotonids	1	Plicalagus	?	junggarensis	Wu, Ye, & Meng, 1998		China	Xinjiang Uygur, Northern Jungaar Basin, Duolebulejin	45	85	Middle Miocene	1
Pliolagomys Agadjanian and Erbajeva, 1983 (0.621-0.301 Ma)
Lagomorpha	Ochotonids	1	Pliolagomys		danubicus	(Topacevski & Scorik, 1977)		Ukraine	Izmailskij district, Ozernoe (Babel)	45.8	29	Pleistocene	3
Lagomorpha	Ochotonids	1	Pliolagomys		danubicus	(Topachevsky & Scorik, 1977)	Ochotonoides danubicus (Topacevski & Scorik 1977)	Ukraine	Odesa	46	30	Pliocene	3
Lagomorpha	Ochotonids	1	Pliolagomys		gigas	(Argyropulo & Pidoplitshko, 1939)		Russia	Transbaikal & north east Siberia	54	112	Middle Pliocene	3
Lagomorpha	Ochotonids	1	Pliolagomys		gigas	(Argyropulo & Pidoplitshko, 1939)		Moldavia	Khadzhimus	47.4	28.4	Early Pliocene	3
Lagomorpha	Ochotonids	1	Pliolagomys		gigas	(Argyropulo & Pidoplitshko, 1939)	Proochotona gigas (Argyropulo & Pidoplitshko 1939)	Ukraine	Odesa	46	30	Early Pliocene	3
Lagomorpha	Ochotonids	1	Pliolagomys		kujalnikensis	(Topacevski & Scorik, 1977)		Ukraine	Kujalnik liman, Krasnoselka	46.72	30.8	Pleistocene	3
Lagomorpha	Ochotonids	1	Pliolagomys		kujalnikensis	(Topachevsky & Scorik, 1977)	Ochotonoides kujalnikensis (Topacevski & Scorik 1977)	Kazakhstan	Tonbl	53	62	Middle Pliocene	3
Lagomorpha	Ochotonids	1	Pliolagomys		kujalnikensis	(Topachevsky & Scorik, 1977)	Ochotonoides kujalnikensis (Topacevski & Scorik 1977)	Ukraine	Odesa	46	30	Middle Pliocene	3
Prolagus Pomel, 1853 (23.8-0.011 Ma)
Lagomorpha	Ochotonids	1	Prolagus		aguilari	López-Martínez, 1977		Spain	Beaulieu	53.7475	6.3	Early Miocene	2
Lagomorpha	Ochotonids	1	Prolagus		apricenicus	Mazza, 1987		Italy	Gargano	36.9789	-121.972	Miocene	2
Lagomorpha	Ochotonids	1	Prolagus	cf.	apricenicus	Mazza, 1987		Italy	Capo di Fiume, Abruzzi, Palena	42.58	13.15	Miocene	2
Lagomorpha	Ochotonids	1	Prolagus		armaniacus	Baudelot & Crouzel, 1976		France	Gers, Navere	43.8667	0.700278	Pliocene	3
Lagomorpha	Ochotonids	1	Prolagus		bilobus	Heller, 1939		Germany	District Alzey-Worms, Rheinland-Pfalz, Gundersheim	49.7	8.12	Pliocene	3
Lagomorpha	Ochotonids	1	Prolagus		bilobus	Heller, 1939		Germany	Wölfersheim	50.4083	8.85	Pliocene	3
Lagomorpha	Ochotonids	1	Prolagus		bilobus	Heller, 1939		Hungary	Kislang	46.9667	18.3833	Pliocene	3
Lagomorpha	Ochotonids	1	Prolagus		calpensis	Major, 1905		Portugal	Morgadinho	37.1	-7.7	Pleistocene	3
Lagomorpha	Ochotonids	1	Prolagus	cf.	calpensis	Major, 1905		Spain	Guadix basin, Granada, Fonelas	37.16	-3.58	Pliocene-Pleistocene	3
Lagomorpha	Ochotonids	1	Prolagus		calpensis	Major, 1905		Spain	Cartagena, Cueva Victoria	37.6167	-0.866667	Pleistocene	3
Lagomorpha	Ochotonids	1	Prolagus		calpensis	Major, 1905		Spain	Orce, Venta Micena	37.7167	-2.46667	Pleistocene	3
Lagomorpha	Ochotonids	1	Prolagus		calpensis	Major, 1905		Spain	Abanilla, Sierra de Quibas	38.2	-1.05	Pleistocene	3
Lagomorpha	Ochotonids	1	Prolagus		calpensis	Major, 1905		Spain	Valdeganga	39.15	-1.66667	Pliocene	3
Lagomorpha	Ochotonids	1	Prolagus		calpensis	Major, 1905		Spain	Teruel, Concud Estación	40.4	-1.2	Pliocene	3
Lagomorpha	Ochotonids	1	Prolagus		calpensis	Major, 1905		Spain	Teruel, Escorihuela	40.5	-0.95	Pliocene	3
Lagomorpha	Ochotonids	1	Prolagus		calpensis	Major, 1905		Spain	Girona, NE of the Iberian Peninsula	41.9831	2.8249	Pliocene	3
Lagomorpha	Ochotonids	1	Prolagus		caucasicus	Averianov and Tesakov, 1998		Russia	Kosyakino locality of the Northern Caucasus	45.03	41.9831	Early Pliocene	3
Lagomorpha	Ochotonids	1	Prolagus		corsicanus	Pomel, 1853		France	Montousse	43.1333	0.383333	Pliocene	3
Lagomorpha	Ochotonids	1	Prolagus		corsicanus	Pomel, 1853		France	Mas Rambault, Herault	43.45	3.68333	Pleistocene	3
Lagomorpha	Ochotonids	1	Prolagus	cf.	corsicanus	Pomel, 1853		France	Languedoc, Celleneuve	43.5	3.5	Pliocene	3
Lagomorpha	Ochotonids	1	Prolagus		corsicanus	Pomel, 1853		France	Vendargues	43.65	3.96667	Pliocene	3
Lagomorpha	Ochotonids	1	Prolagus		corsicanus	Pomel, 1853		Romania	Malushteni	46.13	28.08	Pliocene	3
Lagomorpha	Ochotonids	1	Prolagus		crusafonti	López-Martínez, 1975		France	Lobrieu	43.5167	5.26	Miocene	2
Lagomorpha	Ochotonids	1	Prolagus		crusafonti	López-Martínez, 1975		France	Saint-Bauzille	43.5358	3.6	Miocene	2
Lagomorpha	Ochotonids	1	Prolagus		crusafonti	López-Martínez, 1975		France	Mt. Luberon	43.7	5.4	Miocene	2
Lagomorpha	Ochotonids	1	Prolagus		crusafonti	López-Martínez, 1975		France	Vaucluse Departement, Cucuron	43.7833	5.45	Miocene	2
Lagomorpha	Ochotonids	1	Prolagus		crusafonti	López-Martínez, 1975		France	Lo Fournas	44.1833	4.39	Miocene	2
Lagomorpha	Ochotonids	1	Prolagus		crusafonti	López-Martínez, 1975		France	Valréas	44.3833	4.9833	Miocene	2
Lagomorpha	Ochotonids	1	Prolagus		crusafonti	López-Martínez, 1975		France	Bernardière	44.95	6.1833	Miocene	2
Lagomorpha	Ochotonids	1	Prolagus		crusafonti	López-Martínez, 1975		France	Lissieu	45.52	4.45	Miocene	2
Lagomorpha	Ochotonids	1	Prolagus		crusafonti	López-Martínez, 1975		France	Mollon	45.57	5.15	Miocene	2
Lagomorpha	Ochotonids	1	Prolagus		crusafonti	López-Martínez, 1975		France	Sermenaz	45.8175	4.57	Miocene	2
Lagomorpha	Ochotonids	1	Prolagus		crusafonti	López-Martínez, 1975		France	Ambérieu	45.9167	4.7333	Miocene	2
Lagomorpha	Ochotonids	1	Prolagus		crusafonti	López-Martínez, 1975		Germany	Sandelzhausen	48.6333	11.8	Early Miocene to middle Miocene	2
Lagomorpha	Ochotonids	1	Prolagus		crusafonti	López-Martínez, 1975		Portugal	Freiria do Rio Maior	39.18	-8.52	Miocene	2
Lagomorpha	Ochotonids	1	Prolagus		crusafonti	López-Martínez, 1975		Portugal	Asseiceira	39.2947	-8.56	Miocene	2
Lagomorpha	Ochotonids	1	Prolagus		crusafonti	López-Martínez, 1975		Spain	Crevillente	38.25	-0.8	Miocene	2
Lagomorpha	Ochotonids	1	Prolagus		crusafonti	López-Martínez, 1975		Spain	Crevillente	38.4	-0.5	Miocene	2
Lagomorpha	Ochotonids	1	Prolagus		crusafonti	López-Martínez, 1975		Spain	Fuente Podrida	39.3333	-1.3	Miocene	2
Lagomorpha	Ochotonids	1	Prolagus		crusafonti	López-Martínez, 1975		Spain	Teruel, La Gloria	40.23	-5.48	Miocene	2
Lagomorpha	Ochotonids	1	Prolagus		crusafonti	López-Martínez, 1975		Spain	Bunker de Valdecebro	40.3533	-1.055	Miocene	2
Lagomorpha	Ochotonids	1	Prolagus		crusafonti	López-Martínez, 1975		Spain	Arquillo	40.4	-1.1	Miocene	2
Lagomorpha	Ochotonids	1	Prolagus		crusafonti	López-Martínez, 1975		Spain	Los Mansuetos	40.4	-1.1	Miocene	2
Lagomorpha	Ochotonids	1	Prolagus		crusafonti	López-Martínez, 1975		Spain	Teruel, Arquillo	40.4	-1.1	Miocene	2
Lagomorpha	Ochotonids	1	Prolagus		crusafonti	López-Martínez, 1975		Spain	La Roma	40.5	-1.02194	Miocene	2
Lagomorpha	Ochotonids	1	Prolagus		crusafonti	López-Martínez, 1975		Spain	Barcelona, Can Ponsic	41.0333	0.7	Miocene	2
Lagomorpha	Ochotonids	1	Prolagus		crusafonti	López-Martínez, 1975		Spain	Can Llobateres	41.2	0.7	Miocene	2
Lagomorpha	Ochotonids	1	Prolagus		crusafonti	López-Martínez, 1975		Spain	Hostalets de Pierola Superior	41.2	0.5	Miocene	2
Lagomorpha	Ochotonids	1	Prolagus		crusafonti	López-Martínez, 1975		Spain	Piera	41.2	0.5	Miocene	2
Lagomorpha	Ochotonids	1	Prolagus		crusafonti	López-Martínez, 1975		Spain	Villadecavalls	41.2	0.5	Miocene	2
Lagomorpha	Ochotonids	1	Prolagus		crusafonti	López-Martínez, 1975		Spain	Nivel X, Los Valles de Fuentiduenya (Segovia)	41.4233	-0.295	Miocene	2
Lagomorpha	Ochotonids	1	Prolagus		crusafonti	López-Martínez, 1975		Spain	Can Casablancas	41.55	2.1	Miocene	2
Lagomorpha	Ochotonids	1	Prolagus		crusafonti	López-Martínez, 1975		Spain	Terrassa	41.5667	2	Miocene	2
Lagomorpha	Ochotonids	1	Prolagus		depereti	López Martínez, 1975		France	Roussillon, Villeneuve de la Raho	42.6333	2.91667	Pliocene	3
Lagomorpha	Ochotonids	1	Prolagus		depereti	López Martínez, 1975		France	Perpignan	42.6833	2.88333	Pliocene	3
Lagomorpha	Ochotonids	1	Prolagus		figaro	López-Martínez, 1975		France	Roussillon, Perpignan	42.68	2.89	Pliocene	3
Lagomorpha	Ochotonids	1	Prolagus		figaro	López-Martínez, 1975		Italy	Mandriola, Western Sardegna (Sardinia)	40.0339	8.39722	Pliocene	3
Lagomorpha	Ochotonids	1	Prolagus		fortis	López-Martínez & Sese, 1990		Spain	Huesca, San Juan	42.1664	0.45	Early Miocene	2
Lagomorpha	Ochotonids	1	Prolagus		ibericus	López-Martínez, 1975		Spain	Abengibre	39.2167	-1.51667	Pliocene	3
Lagomorpha	Ochotonids	1	Prolagus		ibericus	López-Martínez, 1975		Spain	Layna, Soria,	41.05	-2.19	Miocene	2
Lagomorpha	Ochotonids	1	Prolagus		ibericus	López-Martínez, 1975		Spain	Layna, Cerro Pelado	41.1	-2.3	Pliocene	3
Lagomorpha	Ochotonids	1	Prolagus		imperialis	Mazza, 1987		Italy	Gargano	36.9789	-121.972	Miocene	2
Lagomorpha	Ochotonids	1	Prolagus		italicus	Angelone, 2008		Italy	Italian peninsula	43.2475	11.2269	Pliocene	3
Lagomorpha	Ochotonids	1	Prolagus		lopezmartinezae	Hordijk, 2010		Spain	San Marcos, Calatayud-Daroca Basin	42.88	8.5	Middle Miocene	2
Lagomorpha	Ochotonids	1	Prolagus		major	López-Martínez, 1975		Spain	Armantes	41	-2	Miocene	2
Lagomorpha	Ochotonids	1	Prolagus		meyeri	?		Spain	Palencia	42.0172	-4.50	Miocene	2
Lagomorpha	Ochotonids	1	Prolagus		michauxi	López-Martínez, 1975		Algeria	Argoub Kemellal	35.8333	7.03	Miocene	2
Lagomorpha	Ochotonids	1	Prolagus		michauxi	López-Martínez, 1975		France	Herault, Sete	43.4	3.70	Pliocene	3
Lagomorpha	Ochotonids	1	Prolagus		michauxi	López-Martínez, 1975		Greece	Aegean island of Karpathos	35.5	27.23	Early Pliocene	2
Lagomorpha	Ochotonids	1	Prolagus		michauxi	López-Martínez, 1975		Greece	Ptolemais	40.5167	21.6833	Pliocene	3
Lagomorpha	Ochotonids	1	Prolagus		michauxi	López-Martínez, 1975		Greece	Rema Marmara	40.7833	24.0333	Miocene	2
Lagomorpha	Ochotonids	1	Prolagus		michauxi	López-Martínez, 1975		Greece	Xanthi-Komotini Basin, Thrace	41.05	25.20	Miocene	2
Lagomorpha	Ochotonids	1	Prolagus		michauxi	López-Martínez, 1975		Greece	Spilia	41.15	23.475	Pliocene	3
Lagomorpha	Ochotonids	1	Prolagus		michauxi	López-Martínez, 1975		Greece	Ano Metochi	41.1667	23.5	Miocene	2
Lagomorpha	Ochotonids	1	Prolagus		michauxi	López-Martínez, 1975		Greece	Maramena	41.1667	23.5	Miocene	2
Lagomorpha	Ochotonids	1	Prolagus		michauxi	López-Martínez, 1975		Italy	Asti, Ciabot Cagna	44.7	8	Miocene	2
Lagomorpha	Ochotonids	1	Prolagus		michauxi	López-Martínez, 1975		Morocco	Afoud	30.9106	-6.15	Miocene	2
Lagomorpha	Ochotonids	1	Prolagus	cf.	michauxi	López-Martínez, 1975		Morocco	Aghouri	31.3192	-6.26	Pliocene	3
Lagomorpha	Ochotonids	1	Prolagus	cf.	michauxi	López-Martínez, 1975		Morocco	Ait Kandoula Basin, High Atlas	31.43	-6.94	Miocene	2
Lagomorpha	Ochotonids	1	Prolagus		michauxi	López-Martínez, 1975		Spain	Salobreña	36.75	-3.51667	Miocene	2
Lagomorpha	Ochotonids	1	Prolagus		michauxi	López-Martínez, 1975		Spain	Purcal	37.2411	-3.61444	Miocene	2
Lagomorpha	Ochotonids	1	Prolagus		michauxi	López-Martínez, 1975		Spain	Otura	37.25	-3.25	Miocene	2
Lagomorpha	Ochotonids	1	Prolagus		michauxi	López-Martínez, 1975		Spain	Gorafe	37.29	-3.02	Pliocene	3
Lagomorpha	Ochotonids	1	Prolagus		michauxi	López-Martínez, 1975		Spain	Moreda	37.35	-3.3	Pliocene	3
Lagomorpha	Ochotonids	1	Prolagus	cf.	michauxi	López-Martínez, 1975		Spain	Guadix-Baza, Bacochas	37.5	-2.5	Miocene	2
Lagomorpha	Ochotonids	1	Prolagus		michauxi	López-Martínez, 1975		Spain	Huescar	37.8167	-2.53333	Pliocene	3
Lagomorpha	Ochotonids	1	Prolagus		michauxi	López-Martínez, 1975		Spain	Tolosa	39.2	-1.36667	Miocene	2
Lagomorpha	Ochotonids	1	Prolagus		michauxi	López-Martínez, 1975		Spain	Venta del Moro	39.4833	-1.35	Miocene	2
Lagomorpha	Ochotonids	1	Prolagus	cf.	michauxi	López-Martínez, 1975		Spain	Teruel, La Masada del Valle	40.12	-0.26	Miocene	2
Lagomorpha	Ochotonids	1	Prolagus	cf.	michauxi	López-Martínez, 1975		Spain	Teruel, Rambla de Valdecebro	40.22	-1.05	Miocene	2
Lagomorpha	Ochotonids	1	Prolagus	cf.	michauxi	López-Martínez, 1975		Spain	Teruel, La Gloria	40.23	-5.48	Miocene	2
Lagomorpha	Ochotonids	1	Prolagus		michauxi	López-Martínez, 1975		Spain	Teruel, Arquillo	40.3558	-1.08917	Pliocene	3
Lagomorpha	Ochotonids	1	Prolagus		michauxi	López-Martínez, 1975		Spain	Arquillo	40.4	-1.1	Miocene	2
Lagomorpha	Ochotonids	1	Prolagus		michauxi	López-Martínez, 1975		Spain	Teruel Province, Villalba Alta	40.6167	-0.966667	Pliocene	3
Lagomorpha	Ochotonids	1	Prolagus	cf.	michauxi	López-Martínez, 1975		Spain	Campred	41	1	Pliocene	3
Lagomorpha	Ochotonids	1	Prolagus	cf.	michauxi	López-Martínez, 1975		Spain	Sant Onofre	41	1	Pliocene	3
Lagomorpha	Ochotonids	1	Prolagus	cf.	michauxi	López-Martínez, 1975		Spain	Layna	41.05	-2.19	Miocene	2
Lagomorpha	Ochotonids	1	Prolagus		michauxi	López-Martínez, 1975		Spain	Layna, Cerro Pelado	41.1	-2.3	Pliocene	3
Lagomorpha	Ochotonids	1	Prolagus		michauxi	López-Martínez, 1975		Spain	Can Vilella, Cerdanya basin, Eastern Pyrenees	42.16	-9.5	Messinian section	2
Lagomorpha	Ochotonids	1	Prolagus		oeningensis	(König, 1825)		Austria	Gratkorn, Styrian Basin	47.13	15.33	Late Middle Miocene	2
Lagomorpha	Ochotonids	1	Prolagus		oeningensis	(König, 1825)		Austria	Kohfidisch fissures, Burgenland	47.1478	16.3442	Miocene	2
Lagomorpha	Ochotonids	1	Prolagus		oeningensis	(König, 1825)		Austria	Korneuburg Basin	48.36	16.35	Miocene	2
Lagomorpha	Ochotonids	1	Prolagus		oeningensis	(König, 1825)		Austria	Teiritzberg	48.3667	16.3333	Miocene	2
Lagomorpha	Ochotonids	1	Prolagus		oeningensis	(König, 1825)		Austria	Muehlbach am Manhartsberg	48.5167	15.78	Middle Miocene	2
Lagomorpha	Ochotonids	1	Prolagus		oeningensis	(König, 1825)		France	Aude Departement, Port-la-Nouvelle fissure fill	43.0167	3.03333	Miocene	2
Lagomorpha	Ochotonids	1	Prolagus	cf.	oeningensis	(König, 1825)		France	Haut Comtat-Venaissin	43.05	5	Miocene	2
Lagomorpha	Ochotonids	1	Prolagus		oeningensis	(König, 1825)		France	Sansan	43.528	0.616	Miocene	2
Lagomorpha	Ochotonids	1	Prolagus		oeningensis	(König, 1825)		France	Gers Departement, Sansan	43.5833	0.733333	Miocene	2
Lagomorpha	Ochotonids	1	Prolagus		oeningensis	(König, 1825)		France	Gers Departement, Birosse, a Castelnau-d'Arbieu	43.8681	0.7	Miocene	2
Lagomorpha	Ochotonids	1	Prolagus		oeningensis	(König, 1825)		France	Four	44	0	Miocene	2
Lagomorpha	Ochotonids	1	Prolagus		oeningensis	(König, 1825)		France	Haut-Armagnac, Aquitaine	44	0	Miocene	2
Lagomorpha	Ochotonids	1	Prolagus		oeningensis	(König, 1825)		France	Bézian	44.0167	0.45	Miocene	2
Lagomorpha	Ochotonids	1	Prolagus		oeningensis	(König, 1825)		France	Landes departement, Carriere de Lapeyrie, Rimbez	44.0833	0.083333	Miocene	2
Lagomorpha	Ochotonids	1	Prolagus		oeningensis	(König, 1825)		France	Châteauredon	44.167	6.2167	Miocene	2
Lagomorpha	Ochotonids	1	Prolagus		oeningensis	(König, 1825)		France	Isere	44.9833	4.85	Miocene	2
Lagomorpha	Ochotonids	1	Prolagus	cf.	oeningensis	(König, 1825)		France	Lissieu	45.52	4.45	Miocene	2
Lagomorpha	Ochotonids	1	Prolagus	cf.	oeningensis	(König, 1825)		France	Vieux Collonges	45.9	4.7	Miocene	2
Lagomorpha	Ochotonids	1	Prolagus		oeningensis	(König, 1825)		France	Val-de-Loire, Esvres - Marine Faluns	47.3	0.8	Miocene	2
Lagomorpha	Ochotonids	1	Prolagus		oeningensis	(König, 1825)		France	Loir-et-Cher, Contres	47.4167	1.43333	Miocene	2
Lagomorpha	Ochotonids	1	Prolagus		oeningensis	(König, 1825)		France	Pontigne	47.5481	-0.041111	Miocene	2
Lagomorpha	Ochotonids	1	Prolagus		oeningensis	(König, 1825)		France	Montreal-du-Gers, Beon	48.83	-2.37	Early Miocene	2
Lagomorpha	Ochotonids	1	Prolagus	cf.	oeningensis	(König, 1825)		Germany	Schellenfeld	48.1167	9.3	Miocene	2
Lagomorpha	Ochotonids	1	Prolagus		oeningensis	(König, 1825)		Germany	Heggbach, "Knauerschicht"	48.145	9.883	Miocene	2
Lagomorpha	Ochotonids	1	Prolagus		oeningensis	(König, 1825)		Germany	Hohenraunau	48.2167	10.3667	Miocene	2
Lagomorpha	Ochotonids	1	Prolagus		oeningensis	(König, 1825)		Germany	Ringingen-Frontal	48.335	9.80889	Miocene	2
Lagomorpha	Ochotonids	1	Prolagus		oeningensis	(König, 1825)		Germany	Laimering	48.3831	11.0831	Miocene	2
Lagomorpha	Ochotonids	1	Prolagus		oeningensis	(König, 1825)		Germany	Gallenbach	48.4167	11.0997	Miocene	2
Lagomorpha	Ochotonids	1	Prolagus		oeningensis	(König, 1825)		Germany	Unterneul	48.4417	11.1167	Miocene	2
Lagomorpha	Ochotonids	1	Prolagus		oeningensis	(König, 1825)		Germany	Ziemetshausen	48.47	10.55	Miocene	2
Lagomorpha	Ochotonids	1	Prolagus		oeningensis	(König, 1825)		Germany	Langenau	48.4856	10.0997	Miocene	2
Lagomorpha	Ochotonids	1	Prolagus		oeningensis	(König, 1825)		Germany	Sandelzhausen	48.6333	11.8	Early Miocene to middle Miocene	2
Lagomorpha	Ochotonids	1	Prolagus		oeningensis	(König, 1825)		Germany	Steinheim basin	48.7	10.05	Miocene	2
Lagomorpha	Ochotonids	1	Prolagus		oeningensis	(König, 1825)		Germany	Gisseltshausen	48.7167	12.0167	Miocene	2
Lagomorpha	Ochotonids	1	Prolagus	cf.	oeningensis	(König, 1825)		Germany	Rothenstein	51.1167	7.68333	Miocene	2
Lagomorpha	Ochotonids	1	Prolagus		oeningensis	(König, 1825)		Portugal	Chōes	39.0333	-9.13333	Miocene	2
Lagomorpha	Ochotonids	1	Prolagus		oeningensis	(König, 1825)		Portugal	Pero Filho	39.25	-8.68333	Miocene	2
Lagomorpha	Ochotonids	1	Prolagus		oeningensis	(König, 1825)		Portugal	Chōes near Secorio, freguesia de Moçarria	39.3	-8.68333	Miocene	2
Lagomorpha	Ochotonids	1	Prolagus		oeningensis	(König, 1825)		Portugal	Satarém, Póvoa de Satarém	39.3	-8.68333	Miocene	2
Lagomorpha	Ochotonids	1	Prolagus		oeningensis	(König, 1825)		Romania	Comanesti	46.5167	22.0333	Miocene	2
Lagomorpha	Ochotonids	1	Prolagus		oeningensis	(König, 1825)		Spain	Escobosa	41.2	0.7	Miocene	2
Lagomorpha	Ochotonids	1	Prolagus		oeningensis	(König, 1825)		Spain	Hostalets de Pierola Inferior	41.2	0.5	Miocene	2
Lagomorpha	Ochotonids	1	Prolagus		oeningensis	(König, 1825)		Spain	Sant Quirze	41.2	0.7	Miocene	2
Lagomorpha	Ochotonids	1	Prolagus		oeningensis	(König, 1825)		Spain	Can Casablancas	41.55	2.1	Miocene	2
Lagomorpha	Ochotonids	1	Prolagus		oeningensis	(König, 1825)		Spain	Escobosa de Calatañazor	41.6	-2.83333	Miocene	2
Lagomorpha	Ochotonids	1	Prolagus		oeningensis	(König, 1825)		Switzerland	Napf, Chatzloch	47	7.8	Miocene	2
Lagomorpha	Ochotonids	1	Prolagus		oeningensis	(König, 1825)		Switzerland	Le Loc le Sous le stand	47.0572	6.45	Miocene	2
Lagomorpha	Ochotonids	1	Prolagus		oeningensis	(König, 1825)		Switzerland	Matt, Uerikon, Zürich	47.2331	8.75	Miocene	2
Lagomorpha	Ochotonids	1	Prolagus		oeningensis	(König, 1825)		Switzerland	Dürrenäsch-Höhenrain	47.25	8	Miocene	2
Lagomorpha	Ochotonids	1	Prolagus		oeningensis	(König, 1825)		Switzerland	Hombrechtikon, Hotwiel, Zürich	47.25	8.76667	Miocene	2
Lagomorpha	Ochotonids	1	Prolagus		oeningensis	(König, 1825)		Switzerland	Oberkulm-Sämlen	47.25	8	Miocene	2
Lagomorpha	Ochotonids	1	Prolagus		oeningensis	(König, 1825)		Switzerland	Stäfa, Frohberg, Zürich	47.25	8.73333	Miocene	2
Lagomorpha	Ochotonids	1	Prolagus		oeningensis	(König, 1825)		Switzerland	Dürnten, Hadlikon B, Zürich	47.2667	8.85	Miocene	2
Lagomorpha	Ochotonids	1	Prolagus		oeningensis	(König, 1825)		Switzerland	Rüti, Hüllistein, Zürich	47.2667	8.85	Miocene	2
Lagomorpha	Ochotonids	1	Prolagus		oeningensis	(König, 1825)		Switzerland	Hubertingen	47.27	8.98	Miocene	2
Lagomorpha	Ochotonids	1	Prolagus		oeningensis	(König, 1825)		Switzerland	Frohberg	47.28	8.96	Miocene	2
Lagomorpha	Ochotonids	1	Prolagus		oeningensis	(König, 1825)		Switzerland	Hotwiel	47.28	8.96	Miocene	2
Lagomorpha	Ochotonids	1	Prolagus	cf.	oeningensis	(König, 1825)		Switzerland	Hüllistein	47.28	8.96	Miocene	2
Lagomorpha	Ochotonids	1	Prolagus		oeningensis	(König, 1825)		Switzerland	Hüllistein	47.28	8.96	Miocene	2
Lagomorpha	Ochotonids	1	Prolagus		oeningensis	(König, 1825)		Switzerland	Matt	47.28	8.96	Miocene	2
Lagomorpha	Ochotonids	1	Prolagus		oeningensis	(König, 1825)		Switzerland	Tobel Hombrechtikon	47.28	8.96	Miocene	2
Lagomorpha	Ochotonids	1	Prolagus		oeningensis	(König, 1825)		Switzerland	Langnau, Langnauer Berg 800m (La.B.20), Zürich	47.2831	8.53306	Miocene	2
Lagomorpha	Ochotonids	1	Prolagus		oeningensis	(König, 1825)		Switzerland	Fischenthal, Hörnental 790m, Zürich	47.3331	8.91667	Miocene	2
Lagomorpha	Ochotonids	1	Prolagus		oeningensis	(König, 1825)		Switzerland	Vermes	47.3333	7.46667	Miocene	2
Lagomorpha	Ochotonids	1	Prolagus		oeningensis	(König, 1825)		Switzerland	Bois de Raube	47.3667	7.25	Miocene	2
Lagomorpha	Ochotonids	1	Prolagus		oeningensis	(König, 1825)		Switzerland	Nunningen, Nebelbergweg	47.3833	7.63333	Miocene	2
Lagomorpha	Ochotonids	1	Prolagus		oeningensis	(König, 1825)		Switzerland	Schauenberg-Langriet, Turbenthal, Zürich	47.4331	8.84972	Miocene	2
Lagomorpha	Ochotonids	1	Prolagus		oeningensis	(König, 1825)		Switzerland	Anwil, Baselland	47.4506	7.94056	Miocene	2
Lagomorpha	Ochotonids	1	Prolagus		oeningensis	(König, 1825)		Switzerland	Sagentobel	47.4808	9.6	Miocene	2
Lagomorpha	Ochotonids	1	Prolagus		oeningensis	(König, 1825)		Switzerland	Imenberg 610m, Stettfurt, Thurgau	47.5331	8.94972	Miocene	2
Lagomorpha	Ochotonids	1	Prolagus		oeningensis	(König, 1825)		Switzerland	Ottebärg	47.5828	9.08	Miocene	2
Lagomorpha	Ochotonids	1	Prolagus		oeningensis	(König, 1825)		Switzerland	Buchberg, Erlistr, Schaffhausen	47.5831	8.56667	Miocene	2
Lagomorpha	Ochotonids	1	Prolagus		oeningensis	(König, 1825)		Switzerland	Helsighausen	47.6414	9.1	Miocene	2
Lagomorpha	Ochotonids	1	Prolagus		oeningensis	(König, 1825)		Switzerland	Helsighausen, Fischbach 600m, layer H2, Thurgau	47.6417	9.06667	Miocene	2
Lagomorpha	Ochotonids	1	Prolagus		oeningensis	(König, 1825)		Switzerland	Remsen, Wiesholz	47.7	8.81667	Miocene	2
Lagomorpha	Ochotonids	1	Prolagus		oeningensis	(König, 1825)		Switzerland	Anwil	47.8	8	Miocene	2
Lagomorpha	Ochotonids	1	Prolagus		oeningensis	(König, 1825)		Switzerland	Metten	48.8561	12.9131	Miocene	2
Lagomorpha	Ochotonids	1	Prolagus		oeningensis	(König, 1825)		Turkey	Pasalar	39.9739	28.3036	Miocene	2
Lagomorpha	Ochotonids	1	Prolagus		oeningensis	(König, 1825)		Turkey	Mustafakemalpasa, Pasalar	40	28.5	Miocene	2
Lagomorpha	Ochotonids	1	Prolagus		oeningensis	(König, 1825)		Turkey	Candir	40.16	33.29	Miocene	2
Lagomorpha	Ochotonids	1	Prolagus	cf.	oeningensis	(König, 1825)		Ukraine	Belyaevskij dist., Morozovka	46.7333	30.5667	Pleistocene	3
Lagomorpha	Ochotonids	1	Prolagus		osmolskae	Fostowicz-Frelik, 2010		Poland	Działoszyn, Paj eczno District, Krak´ow-Wielun Upland	51.1	18.8667	Early Pliocene	3
Lagomorpha	Ochotonids	1	Prolagus		praevasconiensis	Ringeade, 1979		France	Aquitaine Bas	44	0	Early Miocene	2
Lagomorpha	Ochotonids	1	Prolagus		praevasconiensis	Ringeade, 1979		Switzerland	Lausanne, Mebre	46.5333	6.65	Miocene	2
Lagomorpha	Ochotonids	1	Prolagus		sansaniensis	(Lartet, 1851)		France	Sansan, Gers	43.6414	0.45	Middle Miocene	2
Lagomorpha	Ochotonids	1	Prolagus		sardus	(Wagner, 1832)		France	Oletta cave, Corsica	41.91	8.73	Pleistocene-Holeocene	3
Lagomorpha	Ochotonids	1	Prolagus		sardus	(Wagner, 1832)		France	departement Haute-Corse, Castiglione	42.665	9.29806	Pleistocene	3
Lagomorpha	Ochotonids	1	Prolagus		sardus	(Wagner, 1832)		Italy	Monte Tuttavista, Orosei, Sardinia	40.3808	9.69389	Pliocene	3
Lagomorpha	Ochotonids	1	Prolagus		sardus	(Wagner, 1832)		Tunisia	Lac Ichkeul and Bulla	36.29	8.47	Pliocene -Pleistocene	3
Lagomorpha	Ochotonids	1	Prolagus		savagei	Berzi, 1967		Italy	Villafranca d'Asti (Arondelli)	44.54	8.02	Pliocene	3
Lagomorpha	Ochotonids	1	Prolagus		savagei	Berzi, 1967		Italy	Triversa (Fornace RDB)	44.9	8.1	Pliocene	3
Lagomorpha	Ochotonids	1	Prolagus		savagei	Berzi, 1967		Italy	Cascina Arondelli, Triversa valley, southern Piedmont	44.9131	8.03278	Pliocene	3
Lagomorpha	Ochotonids	1	Prolagus		schneitheimensis	Tobien, 1975		Czech Republic	Moravia,Mokrá,Turtle Joint site	47.61	29.15	Early Miocene	2
Lagomorpha	Ochotonids	1	Prolagus		schneitheimensis	Tobien, 1975		Germany	Schneitheim, Baden Würtemberg	48.6842	10.1544		3
Lagomorpha	Ochotonids	1	Prolagus		sorbinii	Masini, 1989		Greece	Spilia	39.8	22.6333	Pliocene	3
Lagomorpha	Ochotonids	1	Prolagus	cf.	sorbinii	Masini, 1989		Greece	Macedonia, Maramena	40.1139	23.5103	Miocene	2
Lagomorpha	Ochotonids	1	Prolagus		sorbinii	Masini, 1989		Greece	Rema Marmara	40.5	23.5	Miocene	2
Lagomorpha	Ochotonids	1	Prolagus		sorbinii	Masini, 1989		Greece	Ano Metochi	41	23.5	Miocene	2
Lagomorpha	Ochotonids	1	Prolagus	cf.	sorbinii	Masini, 1989		Italy	Grotta dei Fiori, Sardinia	39.16	8.53	Middle Pleistocene	3
Lagomorpha	Ochotonids	1	Prolagus	cf.	sorbinii	Masini, 1989		Italy	Tuscany, Arcille	42.9	11.26	Late Pliocene	3
Lagomorpha	Ochotonids	1	Prolagus	cf.	sorbinii	Masini, 1989		Italy	Tuscany, Siena, Velona	43.05	11.5	Miocene	2
Lagomorpha	Ochotonids	1	Prolagus	cf.	sorbinii	Masini, 1989		Italy	Tuscany, Borro Strolla	43.47	11.14	Miocene-Pliocene	3
Lagomorpha	Ochotonids	1	Prolagus	cf.	sorbinii	Masini, 1989		Italy	Tuscany, Upper Valdarno	43.56	11.53	Early Pleistocene	3
Lagomorpha	Ochotonids	1	Prolagus		sorbinii	Masini, 1989		Italy	Pesaro, Monte Castellaro	43.8	12.7	Miocene	2
Lagomorpha	Ochotonids	1	Prolagus		sorbinii	Masini, 1989		Italy	Monte castllaro, Northern Marches	43.95	12.17	Miocene	2
Lagomorpha	Ochotonids	1	Prolagus		sorbinii	Masini, 1989		Italy	Brisighella, Emilia-Romagna	44.2217	11.77	Miocene	2
Lagomorpha	Ochotonids	1	Prolagus	cf.	sorbinii	Masini, 1989		Italy	Faenza, Brisighella	44.5	11.6	Miocene	2
Lagomorpha	Ochotonids	1	Prolagus	cf.	sorbinii	Masini, 1989		Italy	Ciabot Cagna, Piedmont	45.46	8.6	Miocene	2
Lagomorpha	Ochotonids	1	Prolagus		sorbinii	Masini, 1989		Italy	Moncucco Torinese site, Piedmont	45.6	7.93	Miocene	2
Lagomorpha	Ochotonids	1	Prolagus		sorbinii	Masini, 1989		Spain	Gorafe	37.29	-3.02	Pliocene	3
Lagomorpha	Ochotonids	1	Prolagus		sorbinii	Masini, 1989		Spain	Librilla	38	-0.6	Miocene	2
Lagomorpha	Ochotonids	1	Prolagus		sorbinii	Masini, 1989		Spain	Alcoy	38.6	-0.5	Pliocene	3
Lagomorpha	Ochotonids	1	Prolagus		sorbinii	Masini, 1989		Spain	La Calera	39.31	-5.15	Pliocene	3
Lagomorpha	Ochotonids	1	Prolagus		sorbinii	Masini, 1989		Spain	Teruel, Bunker de Valdecebro	40.2	-1	Miocene	2
Lagomorpha	Ochotonids	1	Prolagus		sorbinii	Masini, 1989		Spain	Teruel, La Gloria	40.23	-5.48	Miocene	2
Lagomorpha	Ochotonids	1	Prolagus		sorbinii	Masini, 1989		Spain	Teruel, Celadas	40.29	-1.09	Miocene	2
Lagomorpha	Ochotonids	1	Prolagus		sorbinii	Masini, 1989		Spain	Teruel, Lomas de Casares	40.29	-1.05	Pliocene	3
Lagomorpha	Ochotonids	1	Prolagus		sorbinii	Masini, 1989		Spain	Teruel, Peralejos	40.29	-1.02	Pliocene	3
Lagomorpha	Ochotonids	1	Prolagus		sorbinii	Masini, 1989		Spain	Teruel, Concud	40.4	-1.1	Miocene	2
Lagomorpha	Ochotonids	1	Prolagus		sorbinii	Masini, 1989		Spain	Teruel, Arquillo	40.4	-1.1	Miocene	2
Lagomorpha	Ochotonids	1	Prolagus		sorbinii	Masini, 1989		Spain	Teruel, Villastar	40.4	-1.1	Miocene	2
Lagomorpha	Ochotonids	1	Prolagus		sorbinii	Masini, 1989		Spain	Teruel, Villalba Alta Rio	40.55	-0.9	Pliocene	3
Lagomorpha	Ochotonids	1	Prolagus		sorbinii	Masini, 1989		Spain	Teruel, Villalba-Alta	40.6167	-0.966667	Pliocene	3
Lagomorpha	Ochotonids	1	Prolagus		tobieni	López-Martínez, 1977		Spain	Escobosa	41.2	0.7	Miocene	2
Lagomorpha	Ochotonids	1	Prolagus		tobieni	López-Martínez, 1977		Spain	Escobosa de Calatañazor	41.6	-2.83333	Miocene	2
Lagomorpha	Ochotonids	1	Prolagus		vargasensis	Hordijk & van der Meulen, 2010		France	Haut-Armagnac, Aquitaine	44	0	Miocene	2
Lagomorpha	Ochotonids	1	Prolagus		vargasensis	Hordijk & van der Meulen, 2010	Prolagus sp.	Spain	Armantes	41.3172	1.67	Early Miocene to middle Miocene	2
Lagomorpha	Ochotonids	1	Prolagus		vargasensis	Hordijk & van der Meulen, 2010		Spain	Vargas, Calatayud-Montalban basin	41.5981	0.9	Early Miocene to middle Miocene	2
Lagomorpha	Ochotonids	1	Prolagus		vargasensis	Hordijk & van der Meulen, 2010	Prolagus major López-Martínez, 1977	Spain	Melero	41.9031	1.71	Early Miocene to middle Miocene	2
Lagomorpha	Ochotonids	1	Prolagus		vargasensis	Hordijk & van der Meulen, 2010	Prolagus oeningensis (König, 1825)	Spain	Las Planas	45.7989	1.74	Early Miocene to middle Miocene	2
Lagomorpha	Ochotonids	1	Prolagus		vasconiensis	Virer, 1930		France	Haute-Garonne	43.62	1.33	Miocene	2
Lagomorpha	Ochotonids	1	Prolagus		vasconiensis	Virer, 1930		France	Gers, Pellecahus	43.9833	0.5	Miocene	2
Lagomorpha	Ochotonids	1	Prolagus	cf.	vasconiensis	Virer, 1930		France	Laugnac	44.3	0.616667	Miocene	2
Lagomorpha	Ochotonids	1	Prolagus		vasconiensis	Virer, 1930		France	Departement Indre-et-Loire, Les Beilleaux	47.45	0.32	Miocene	2
Lagomorpha	Ochotonids	1	Prolagus		vasconiensis	Virer, 1930		France	Artenay	48.0833	1.88333	Miocene	2
Lagomorpha	Ochotonids	1	Prolagus		vasconiensis	Virer, 1930		France	Montreal-du-Gers, Beon	48.83	-2.37	Early Miocene	2
Lagomorpha	Ochotonids	1	Prolagus		vasconiensis	Virer, 1930		Portugal	Lisbonal	38.7	9.13	Early Miocene	2
Lagomorpha	Ochotonids	1	Prolagus		vasconiensis	Virer, 1930		Spain	Buñol (Daams Collection)	39.4169	-0.7833	Miocene	2
Lagomorpha	Ochotonids	1	Prolagus		vasconiensis	Virer, 1930		Spain	Cetina de Aragon	41.3	-1.967	Miocene	2
Lagomorpha	Ochotonids	1	Prolagus		vasconiensis	Virer, 1930		Spain	La Galocha	42.0667	-0.5	Miocene	2
Lagomorpha	Ochotonids	1	Prolagus		vasconiensis	Virer, 1930		Spain	Ebro Basin, Huesca	42.14	-0.41	Oligocene-Miocene	2
Lagomorpha	Ochotonids	1	Prolagus		vasconiensis	Virer, 1930		Spain	Santa Cilia	42.2167	-0.166667	Miocene	2
Lagomorpha	Ochotonids	1	Prolagus		vasconiensis	Virer, 1930		Switzerland	Hintersteinbruch	46.905	8.3	Miocene	2
Lagomorpha	Ochotonids	1	Prolagus		vasconiensis	Virer, 1930		Switzerland	Vully	46.9667	7.0667	Miocene	2
Lagomorpha	Ochotonids	1	Prolagus		vasconiensis	Virer, 1930		Switzerland	Bierkeller	47.25	8	Miocene	2
Lagomorpha	Ochotonids	1	Prolagus		vasconiensis	Virer, 1930		Switzerland	Muhen-Rütisgraben	47.25	8	Miocene	2
Lagomorpha	Ochotonids	1	Prolagus		vasconiensis	Virer, 1930		Switzerland	Goldinger Tobel	47.27	8.98	Miocene	2
Lagomorpha	Ochotonids	1	Prolagus	cf.	vasconiensis	Virer, 1930		Switzerland	Hubertingen	47.27	8.98	Miocene	2
Lagomorpha	Ochotonids	1	Prolagus		vasconiensis	Virer, 1930		Switzerland	Martinsbrugg	47.28	8.96	Miocene	2
Lagomorpha	Ochotonids	1	Prolagus		vasconiensis	Virer, 1930		Switzerland	Benken	47.6497	8.65	Miocene	2
Lagomorpha	Ochotonids	1	Prolagus		vasconiensis	Virer, 1930		Switzerland	Engehalde, Molasse Basin, Canton Bern	46.82	7.61	Miocene	2
Lagomorpha	Ochotonids	1	Prolagus		vasconiensis	Virer, 1930		Switzerland	Jona, Hummelberg, Jona, Sankt Gallen	47.25	8.84972	Miocene	2
Lagomorpha	Ochotonids	1	Prolagus		vasconiensis	Virer, 1930		Switzerland	Benken, Zürich	47.6497	8.65	Miocene	2
Lagomorpha	Ochotonids	1	Prolagus		indet.			Austria	Styria, Oberdorf	47.0667	15.1167	Miocene	2
Lagomorpha	Ochotonids	1	Prolagus		indet.			Czech Republic	Czechoslovakia	49.75	15.50	Miocene	2
Lagomorpha	Ochotonids	1	Prolagus		indet.			France	Terrats	42.6167	2.76667	Pliocene	3
Lagomorpha	Ochotonids	1	Prolagus		indet.			France	Pyrenees Orientales departement, La Jasse cliff, near Terrats, Canterrane valley, Roussillon	42.6167	2.78333	Pliocene	3
Lagomorpha	Ochotonids	1	Prolagus		indet.			France	Villeneuve de la Raho	42.6333	2.91667	Pliocene	3
Lagomorpha	Ochotonids	1	Prolagus		indet.			France	Pyrenees Orientales departement, Mas Genegals, near Vingrau	42.85	2.76667	Pliocene	3
Lagomorpha	Ochotonids	1	Prolagus		indet.			France	Pellecahus	43.8667	0.533333	Miocene	2
Lagomorpha	Ochotonids	1	Prolagus		indet.			France	Gers Departement, Birosse, a Castelnau-d'Arbieu	43.8681	0.7	Miocene	2
Lagomorpha	Ochotonids	1	Prolagus		indet.			France	Gers, Pellecahus	43.9833	0.5	Miocene	2
Lagomorpha	Ochotonids	1	Prolagus		indet.			France	Suevres, Loir-et-Cher	47.6577	1.46	Miocene	2
Lagomorpha	Ochotonids	1	Prolagus		indet.			Germany	Langenau	48.4856	10.0997	Miocene	2
Lagomorpha	Ochotonids	1	Prolagus		indet.			Germany	Gisseltshausen	48.7167	12.0167	Miocene	2
Lagomorpha	Ochotonids	1	Prolagus		indet.			Greece	Antonios	40.5	23	Miocene	2
Lagomorpha	Ochotonids	1	Prolagus		indet.			Greece	Chrysavgi	40.5	23	Miocene	2
Lagomorpha	Ochotonids	1	Prolagus		indet.			Greece	Monasteri	40.5	23.5	Miocene	2
Lagomorpha	Ochotonids	1	Prolagus		indet.			Greece	Lefkon	40.5833	21.5	Miocene	2
Lagomorpha	Ochotonids	1	Prolagus		indet.			Greece	Lefkon	41.125	23.475	Miocene	2
Lagomorpha	Ochotonids	1	Prolagus		indet.			Greece	Monasteri	41.1833	23.4167	Miocene	2
Lagomorpha	Ochotonids	1	Prolagus		indet.			Greece	Maramena	42	21.45	Miocene-Pliocene	3
Lagomorpha	Ochotonids	1	Prolagus		indet.			Italy	Torre Picchio section, S. Maria di Ciciliano Formation, Montecastrilli, Umbria	42.6533	12.4894	Pliocene	3
Lagomorpha	Ochotonids	1	Prolagus		indet.			Italy	Baccinello, Southern Tuscany	42.7908	11.37	Miocene	2
Lagomorpha	Ochotonids	1	Prolagus		indet.			Italy	Arcille, southern Tuscany	42.8006	11.2519	Pliocene	3
Lagomorpha	Ochotonids	1	Prolagus	? elsanus	indet.			Italy	Casino Lignite mine, Upper lacustrine level, near Siena, Tuscany	43.3186	11.3306	Pliocene	3
Lagomorpha	Ochotonids	1	Prolagus		indet.			Italy	Montagnola Senese, near Siena, Tuscany	43.3186	11.3306	Pleistocene	3
Lagomorpha	Ochotonids	1	Prolagus		indet.			Italy	Siena, Casino	43.5	11.2	Miocene	2
Lagomorpha	Ochotonids	1	Prolagus		indet.			Italy	Upper Valdarno, Olivola and Tasso Units	43.61	11.46	Pleistocene	3
Lagomorpha	Ochotonids	1	Prolagus		indet.			Moldova	Buzhor	46.56	28.16	Miocene	2
Lagomorpha	Ochotonids	1	Prolagus		indet.			Morocco	Ahl al Oughlam	33.5833	-7.65	Late Pliocene	3
Lagomorpha	Ochotonids	1	Prolagus		indet.			Romania	Comanesti	46.5167	22.0333	Miocene	2
Lagomorpha	Ochotonids	1	Prolagus		indet.			Spain	Huélago	37.25	-1.49	Pliocene	3
Lagomorpha	Ochotonids	1	Prolagus		indet.			Spain	Racor	37.35	-2.06667	Miocene	2
Lagomorpha	Ochotonids	1	Prolagus		indet.			Spain	Huelago Road, Macrofauna	37.4167	-3.25	Pliocene	3
Lagomorpha	Ochotonids	1	Prolagus		indet.			Spain	Cortijos de Tapia	37.5833	-3.23333	Pliocene	3
Lagomorpha	Ochotonids	1	Prolagus		indet.			Spain	Rincon	39.1611	-1.79444	Pliocene	3
Lagomorpha	Ochotonids	1	Prolagus		indet.			Spain	Almenara, Castellon	39.9833	-0.33	Pliocene	3
Lagomorpha	Ochotonids	1	Prolagus		indet.			Spain	Teruel, Orrios	40.35	-1	Pliocene	3
Lagomorpha	Ochotonids	1	Prolagus		indet.			Spain	Madrid Basin	40.4	-3.67	Miocene	2
Lagomorpha	Ochotonids	1	Prolagus		indet.			Spain	Can Missert	41.55	1.95	Miocene	2
Lagomorpha	Ochotonids	1	Prolagus		indet.			Switzerland	Trub-Sältenach	47	7.8	Miocene	2
Lagomorpha	Ochotonids	1	Prolagus		indet.			Switzerland	Eschenbach, Goldinger Tobel 1,	47.2408	8.9225	Miocene	2
Lagomorpha	Ochotonids	1	Prolagus		indet.			Switzerland	Jona, Tägernaustrasse (upper niveau), Sankt Gallen	47.25	8.84972	Miocene	2
Lagomorpha	Ochotonids	1	Prolagus		indet.			Switzerland	Wattwil, Dorfbachtobel, Oberes Niveau (upper level)	47.2994	9.08694	Miocene	2
Lagomorpha	Ochotonids	1	Prolagus		indet.			Switzerland	Grat-Kirchberg 935m, Sankt Gallen ("Assemblage"-Zone)	47.3667	8.98333	Miocene	2
Lagomorpha	Ochotonids	1	Prolagus		indet.			Tunisia	Oued Mellague, Oued Mellague	33.88	9.54	Late Miocene	2
Lagomorpha	Ochotonids	1	Prolagus	"sardus"	indet.			Tunisia	Djebel Ressas	36.6069	10.3364	Early Pleistocene	3
Lagomorpha	Ochotonids	1	Prolagus		indet.			Turkey	Igdeli	36.8839	30.7056	Early Pliocene	2
Lagomorpha	Ochotonids	1	Prolagus		indet.			Turkey	Paşalar	39.9739	28.3	Middle Miocene	2
Lagomorpha	Ochotonids	1	Prolagus		indet.			United Kingdom	Britain, found Red Crag, Alderton	52.1	1.43	Miocene	2
Pseudobellatona Topachevsky, Nesin and Topachevsky, 1993 (5.3-3.6 Ma)
Lagomorpha	Ochotonids	1	Pseudobellatona		relicta	Topachevsky, Nesin & Topachevsky, 1993		Ukraine	Odessa, northern part of east Paratetida	46.4819	30.7342	Pliocene	3
Ptychoprolagus Tobien, 1975 (28.4-23 Ma)
Lagomorpha	Ochotonids	1	Ptychoprolagus		forsthartensis	(Tobien, 1975)		Germany	Forsthart	48.6333	13.0167	Late Oligocene	1
Russellagus Storer, 1970 (16-9.5 Ma)
Lagomorpha	Ochotonids	1	Russellagus		vonhofi	Storer, 1970		Canada	Rom 15	49.2	-106.2	Miocene	2
Lagomorpha	Ochotonids	1	Russellagus		vonhofi	Storer, 1970		Canada	Saskatchewan, Kleinfelder Farm locality, near Rockglen	49.2	-106.2	Miocene	2
Lagomorpha	Ochotonids	1	Russellagus		vonhofi	Storer, 1970		Canada	Yost Farm	49.2	-106.2	Miocene	2
Lagomorpha	Ochotonids	1	Russellagus		vonhofi	Storer, 1970		United States	Webster	40.0289	-98.5336	Miocene	2
Lagomorpha	Ochotonids	1	Russellagus		vonhofi	Storer, 1970		United States	Webster, Myers Farm	40.238	-98.5271	Miocene	2
Lagomorpha	Ochotonids	1	Russellagus		vonhofi	Storer, 1970		United States	Banner	41.5	-103.8	Miocene	2
Lagomorpha	Ochotonids	1	Russellagus		vonhofi	Storer, 1970		United States	Banner	41.5444	-103.938	Miocene	2
Lagomorpha	Ochotonids	1	Russellagus		vonhofi	Storer, 1970		United States	Banner	41.5489	-103.941	Miocene	2
Lagomorpha	Ochotonids	1	Russellagus		vonhofi	Storer, 1970		United States	Barstovian Valentine formation of Nebraska	42.11	-100	Miocene	2
Lagomorpha	Ochotonids	1	Russellagus		vonhofi	Storer, 1970		United States	Nebraska, Brown County, Ash Hollow Formation	42.43	-99.95	Miocene	2
Lagomorpha	Ochotonids	1	Russellagus		vonhofi	Storer, 1970		United States	Knox, Annie's Geese Crossing Quarry	42.49	-98.11	Miocene	2
Lagomorpha	Ochotonids	1	Russellagus		vonhofi	Storer, 1970		United States	Knox, Miller Creek	42.6	-98	Miocene	2
Lagomorpha	Ochotonids	1	Russellagus		vonhofi	Storer, 1970		United States	Nebraska, Brown County, Achilles Quarry	42.7	-100	Miocene	2
Lagomorpha	Ochotonids	1	Russellagus		vonhofi	Storer, 1970		United States	Nebraska, Brown County, Norden Bridge Quarry	42.7833	-100.033	Miocene	2
Lagomorpha	Ochotonids	1	Russellagus		vonhofi	Storer, 1970		United States	Nebraska, Brown County	42.7858	-100.076	Miocene	2
Lagomorpha	Ochotonids	1	Russellagus		vonhofi	Storer, 1970		United States	Cherry, Valentine Railway Quarries	42.8	-100.8	Miocene	2
Lagomorpha	Ochotonids	1	Russellagus		vonhofi	Storer, 1970		United States	Keya Paha	42.8006	-100.052	Miocene	2
Lagomorpha	Ochotonids	1	Russellagus		vonhofi	Storer, 1970		United States	Nebraska, Brown County, Egelhoff Quarry	42.8061	-100.505	Miocene	2
Lagomorpha	Ochotonids	1	Russellagus		vonhofi	Storer, 1970		United States	Knox	42.8186	-97.6661	Miocene	2
Lagomorpha	Ochotonids	1	Russellagus		vonhofi	Storer, 1970		United States	Knox	42.8267	-97.6364	Miocene	2
Lagomorpha	Ochotonids	1	Russellagus		vonhofi	Storer, 1970		United States	Charles Mix, South Bijou Hill	43.1	-98.3	Miocene	2
Lagomorpha	Ochotonids	1	Russellagus		vonhofi	Storer, 1970		United States	Charles Mix	43.4931	-99.2778	Miocene	2
Lagomorpha	Ochotonids	1	Russellagus		indet.			United States	San Bernardino	34.315	-117.464	Miocene	2
Lagomorpha	Ochotonids	1	Russellagus		indet.			United States	San Bernardino, Sulfur Spring	34.8	-117	Miocene	2
Lagomorpha	Ochotonids	1	Russellagus		indet.			United States	Santa Fe, Santa Cruz	35.5	-106.2	Miocene	2
Lagomorpha	Ochotonids	1	Russellagus		indet.			United States	Santa Fe	35.9119	-106.068	Miocene	2
Lagomorpha	Ochotonids	1	Russellagus		indet.			United States	Brown	42.625	-100.056	Miocene	2
Lagomorpha	Ochotonids	1	Russellagus		indet.			United States	Brown, Pratt Quarry	42.6333	-100.05	Miocene	2
Sinolagomys Bohlin, 1937 (28.4-11.61 Ma)
Lagomorpha	Ochotonids	1	Sinolagomys		argyropuloi	(Gureev, 1960)	Ochotonolagus argyropuloi Gureev, 1960	Mongolia	Tatal-Gol	45.2972	101.621	Oligocene	1
Lagomorpha	Ochotonids	1	Sinolagomys		gracilis	Bohlin, 1942		China	Gansu, Danghe, Shalaguole	39.9617	94.3283	Oligocene	1
Lagomorpha	Ochotonids	1	Sinolagomys		kansuensis	Bohlin, 1937		China	Xinjiang, Turfan Basin, Taoshuyuanzi Formation fauna	42.9	89.2	Late Oligocne	1
Lagomorpha	Ochotonids	1	Sinolagomys		kansuensis	Bohlin, 1937		Kazakstan	Altyn Chokysu, Aral Formation	47.2544	61.0469	Oligocene	1
Lagomorpha	Ochotonids	1	Sinolagomys		kansuensis	Bohlin, 1937		Kazakstan	Aktau	47.3664	60.8689	Oligocene	1
Lagomorpha	Ochotonids	1	Sinolagomys		major	Bohlin, 1937		China	Gansu, Danghe, Shalaguole	39.9617	94.3283	Oligocene	1
Lagomorpha	Ochotonids	1	Sinolagomys		major	Bohlin, 1937		China	Inner Mongolia, Wulatataer	40.1	110.3	Oligocene	1
Lagomorpha	Ochotonids	1	Sinolagomys		major	Bohlin, 1937		China	Inner Mongolia, Sanshenggong	40.2	105.867	Oligocene	1
Lagomorpha	Ochotonids	1	Sinolagomys		minor	Bohlin, 1937		Chian	Gansu, Shargaltein-Tal	39.9617	94.3283	Oligocene	1
Lagomorpha	Ochotonids	1	Sinolagomys		minor	Bohlin, 1937		Kazakstan	Askazansor locality,Betpak-Dala	46.033	70.2	Early Miocene	2
Lagomorpha	Ochotonids	1	Sinolagomys		pachygnathus	(Li & Qiu, 1980)		China	Qianghai, Huangzhong, Nanchuanho	36.5167	101.667	Miocene	2
Lagomorpha	Ochotonids	1	Sinolagomys		pachygnathus	(Li & Qiu, 1980)		Kazakstan	North Aral Region	45	60	Early Miocene	2
Lagomorpha	Ochotonids	1	Sinolagomys		ulungurensis	Tong, 1989		China	Inner Mongolia, Siziwangqi, Taimiao	41.37	111.68	Miocene	2
Lagomorpha	Ochotonids	1	Sinolagomys		ulungurensis	Tong, 1989		China	Xinjiang, Ulungur	47.2494	87.3194	Late Oligocne	1
Lagomorpha	Ochotonids	1	Sinolagomys		indet.			China	Xinjiang, Suosuoquan, Dzungar Basin	46.5	87.5	Miocene	2
Lagomorpha	Ochotonids	1	Sinolagomys		indet.			China	Fuhai, Saerduoyila	46.5964	87.7303	Oligocene	1
Lagomorpha	Ochotonids	1	Sinolagomys		indet.			Kazakhstan	Kalkaman Lake	51.7	76.5	Miocene	2
Titanomys (von Meyer, 1843) (23.8-16 Ma)
Lagomorpha	Ochotonids	1	Titanomys		calmaensis	Tobien, 1974		Switzerland	La Chaux	47.2167	7.03333	Miocene	2
Lagomorpha	Ochotonids	1	Titanomys		franconius	Hessig & Schmidt-Kittler, 1975		Germany	Bavaria	42.8	12.18	Middle Oligocene	1
Lagomorpha	Ochotonids	1	Titanomys		franconius	Hessig & Schmidt-Kittler, 1975		Germany	Trenchtlingen	48.9608	10.9097	Middle Oligocene	1
Lagomorpha	Ochotonids	1	Titanomys		visenoviensis	(von Meyer, 1843)		France	Gers, Pellecahus	43.9833	0.5	Miocene	2
Lagomorpha	Ochotonids	1	Titanomys		visenoviensis	(von Meyer, 1843)		France	Paulhiac	45	2.86667	Miocene	2
Lagomorpha	Ochotonids	1	Titanomys		visenoviensis	(von Meyer, 1843)		Germany	Haslach	48.3344	9.98444	Miocene	2
Lagomorpha	Ochotonids	1	Titanomys		visenoviensis	(von Meyer, 1843)		Spain	Cetina de Aragon	41.3	-1.967	Miocene	2
Lagomorpha	Ochotonids	1	Titanomys		visenoviensis	(von Meyer, 1843)		Spain	Santa Cilia	42.2167	-0.166667	Miocene	2
Lagomorpha	Ochotonids	1	Titanomys		visenoviensis	(von Meyer, 1843)		Switzerland	Lausanne	46.5333	6.65	Miocene	2
Lagomorpha	Ochotonids	1	Titanomys		visenoviensis	(von Meyer, 1843)		Switzerland	Messen	47.0833	7.45	Miocene	2
Lagomorpha	Ochotonids	1	Titanomys		indet.			China	Hebei, Wafangyingzi, Northwest Zhangbei County	41.4747	115.312	Miocene	2
Lagomorpha	Ochotonids	1	Titanomys		indet.			Switzerland	Lausanne, Mebre	46.5333	6.65	Miocene	2
Lagomorpha	Ochotonids	1	Ochotonidae		indet.			Tunisia	Testour	36.55	9.45	Middle Miocene	2
Lagomorpha	Ochotonids	1	Ochotonidae		indet.			Uganda	Bukwa	1.18	-34.45	Early Miocene	2
Lagomorpha	Ochotonids	1	Ochotonidae		indet.			United States	San Bernardino	35.0572	-115.166	Miocene	2
Lagomorpha	Ochotonids	1	Ochotonidae		indet.			United States	San Bernardino	35.4161	-116.244	Miocene	2
Lagomorpha	Ochotonids	1	Ochotonidae		indet.			United States	Churchill	39.2614	-117.908	Miocene	2
Lagomorpha	Ochotonids	1	Ochotonidae		indet.			United States	Grand	40.03	-106.314	Miocene	2
Lagomorpha	Ochotonids	1	Ochotonidae		indet.			United States	Keith	41.2942	-101.891	Miocene	2
Lagomorpha	Ochotonids	1	Ochotonidae		indet.			United States	Bennett	43.1328	-101.871	Miocene	2
Lagomorpha	Ochotonids	1	Ochotonidae		indet.			United States	Shannon	43.305	-102.358	Oligocene	1
Lagomorpha	Ochotonids	1	Ochotonidae		indet.			United States	Charles Mix	43.4931	-99.2778	Miocene	2
Lagomorpha	Ochotonids	1	Ochotonidae		indet.			United States	Teton	43.7617	-110.555	Miocene	2
Lagomorpha	Ochotonids	1	indet.		indet.			China	Ningxia, Tongxin	36.9836	105.907	Miocene	2
Lagomorpha	Ochotonids	1	indet.		indet.			China	Inner Mongolia, Tung-gur	43	112	Miocene	2
Lagomorpha	Ochotonids	1	indet.		indet.			France	Saint Vallier	45.1667	4.81667	Pliocene	3
Lagomorpha	Ochotonids	1	indet.		indet.			Germany	Hambach	50.9	6.45	Miocene	2
Lagomorpha	Ochotonids	1	indet.		indet.			Turkey	Kilçak	33.6167	40.0833	Miocene	2
Lagomorpha	Ochotonids	1	indet.		indet.			Turkey	Kilçak	40.0833	34.6167	Miocene	2
Alilepus Dice, 1931 (13.6-0.011 Ma)
Lagomorpha	Leporids	2	Alilepus		annectens	(Schlosser, 1924)		China	Shanxi, Wuxiang	36.8372	112.864	Miocene	2
Lagomorpha	Leporids	2	Alilepus		annectens	(Schlosser, 1924)		China	Inner Mongolia, Yushe	37.0706	112.975	Miocene	2
Lagomorpha	Leporids	2	Alilepus		annectens	(Schlosser, 1924)		China	Beijing, Zhoukoudian	39.6833	115.85	Miocene	2
Lagomorpha	Leporids	2	Alilepus		annectens	(Schlosser, 1924)		China	Inner Mongolia, Erdengtu	41.8861	114.096	Late Miocene	2
Lagomorpha	Leporids	2	Alilepus		annectens	(Schlosser, 1924)		China	Inner Mongolia, Haerebo	41.9044	114.01	Miocene	2
Lagomorpha	Leporids	2	Alilepus		browni	Hay, 1921		United States	Coconino, Anita	35.7	-112.4	Pliocene	3
Lagomorpha	Leporids	2	Alilepus		elongatus	Winkler et al., 2011		Pakistan	Dhok, Pathan Formation, Siwalik Group, Potwar Plateau	33.13	72.3472	Late Miocene	3
Lagomorpha	Leporids	2	Alilepus		gambariani	Melik-Adamian, 1986		Armenian SSR	Abovyan, Nurnus	40.2692	44.62	Pliocene	3
Lagomorpha	Leporids	2	Alilepus		hibbardi	White, 1991		United States	Meade, Borchers	37.2	-100.3	Pleistocene	3
Lagomorpha	Leporids	2	Alilepus		hibbardi	White, 1991		United States	Contra Costa	37.8297	-121.926	Miocene	2
Lagomorpha	Leporids	2	Alilepus		hibbardi	White, 1991		United States	Contra Costa, Black Hawk Ranch	37.9	-122.1	Miocene	2
Lagomorpha	Leporids	2	Alilepus		hibbardi	White, 1991		United States	Churchill, Brady Pocket	39.5	-118.5	Miocene	2
Lagomorpha	Leporids	2	Alilepus		hibbardi	White, 1991		United States	Churchill	39.9347	-119.066	Miocene	2
Lagomorpha	Leporids	2	Alilepus		hibbardi	White, 1991		United States	Idaho, Owyhee, Reynold's Creek	43.2925	-116.679	Miocene	2
Lagomorpha	Leporids	2	Alilepus		hungaricus	Kormos, 1934		Hungary	Pontian	47	19	Pliocene	3
Lagomorpha	Leporids	2	Alilepus		laskarevi	(Chomenko, 1914)		Moldova	Chimishlija (Cimislia)	46.5	28.8	Miocene	2
Lagomorpha	Leporids	2	Alilepus		lii	Jin, 2004		China	Anhui, Huainan	32.6167	116.97	Miocene	2
Lagomorpha	Leporids	2	Alilepus		longisinuosus	Qiu & Han, 1986		China	Lufeng, Lufeng-Shihuiba	25	102	Miocene	2
Lagomorpha	Leporids	2	Alilepus		meini	Angelone & Rook, 2011		Italy	Baccinello V3, Cinigiano	42.8906	11.3916	Pliocene	3
Lagomorpha	Leporids	2	Alilepus		turolensis	López-Martínez, 1977		Greece	Maramena	41.1667	23.5	Miocene	2
Lagomorpha	Leporids	2	Alilepus		turoliensis	López-Martínez, 1977		Greece	Spilia	39.8	22.6333	Pliocene	3
Lagomorpha	Leporids	2	Alilepus		turoliensis	López-Martínez, 1977		Greece	Maramena, Macedonia	40.1139	23.5103	Miocene	2
Lagomorpha	Leporids	2	Alilepus		turoliensis	López-Martínez, 1977		Italy	Grosseto, Baccinello	42.7	11.1	Miocene	2
Lagomorpha	Leporids	2	Alilepus		turoliensis	López-Martínez, 1977		Spain	Teruel, La Gloria	40.23	-5.48	Miocene	2
Lagomorpha	Leporids	2	Alilepus		turoliensis	López-Martínez, 1977		Spain	Arquillo	40.4	-1.1	Miocene	2
Lagomorpha	Leporids	2	Alilepus		turoliensis	López-Martínez, 1977		Spain	Teruel, Villastar	40.4	-1.1	Miocene	2
Lagomorpha	Leporids	2	Alilepus		vagus	Gazin, 1934		United States	Douglas, Buckeye Creek	38.8	-119.5	Miocene	2
Lagomorpha	Leporids	2	Alilepus		vagus	Gazin, 1934		United States	Twin Falls, Hagerman (Gidley Horse Quarry)	42.8	-114.9	Pliocene	3
Lagomorpha	Leporids	2	Alilepus		vagus	Gazin, 1934		United States	Knox, Santee	42.8068	-97.8463	Miocene	2
Lagomorpha	Leporids	2	Alilepus		vagus	Gazin, 1934		United States	Twin Falls	42.8167	-114.95	Pliocene	3
Lagomorpha	Leporids	2	Alilepus		vagus	Gazin, 1934		United States	Owyhee, Sand Point	43	-118	Pliocene	3
Lagomorpha	Leporids	2	Alilepus	cf.	vagus	Gazin, 1934		United States	Idaho	45	-114	Pliocene	3
Lagomorpha	Leporids	2	Alilepus		vagus	Gazin, 1934		United States	Adams, Taunton	47	-118.5	Pliocene	3
Lagomorpha	Leporids	2	Alilepus		wilsoni	White, 1991		United States	Graham, San Simon Power Line	32.5785	-109.484	Pliocene	3
Lagomorpha	Leporids	2	Alilepus		wilsoni	White, 1991		United States	Scurry, Beck Ranch	32.7167	-100.917	Pliocene	3
Lagomorpha	Leporids	2	Alilepus		wilsoni	White, 1991		United States	Adams	46.3	-119.333	Pliocene	3
Lagomorpha	Leporids	2	Alilepus		wilsoni	White, 1991		United States	Adams, Taunton	47	-118.5	Pliocene	3
Lagomorpha	Leporids	2	Alilepus		zhoukoudianensis	Cheng et al., 1995		China	Beijing, Zhoukoudian	39.6833	115.85	Miocene	2
Lagomorpha	Leporids	2	Alilepus		indet.			China	Yunnan, Lufeng	25.0167	102.067	Miocene	2
Lagomorpha	Leporids	2	Alilepus		indet.			Ethiopia	Worku Hassan	9	40	Early Pliocene	3
Lagomorpha	Leporids	2	Alilepus		indet.			Germany	Wölfersheim	50.4083	8.85	Pliocene	3
Lagomorpha	Leporids	2	Alilepus	cf.	indet.			Kenya	Lemudong'o	-1.15	35.7406	Late Miocene	2
Lagomorpha	Leporids	2	Alilepus		indet.			Kenya	Tugen Hill	0.38	36.05	Late Miocene	2
Lagomorpha	Leporids	2	Alilepus		indet.			Kenya	Lukeino	0.5	35.6667	Miocene	2
Lagomorpha	Leporids	2	Alilepus		indet.			Kenya	Lothagam-Lower Nawata Mb.	2.9	36.05	Miocene	2
Lagomorpha	Leporids	2	Alilepus		indet.			Russia	lake Bajkal, Olkhon (Sarayskaya, hor. 5)	53.1	107.2	Pliocene	3
Lagomorpha	Leporids	2	Alilepus		indet.			Russian Federation	Liventsovka	47.2364	39.7139	Pliocene	3
Lagomorpha	Leporids	2	Alilepus		indet.			Slovakia	Ivanovce	48.2	17.9	Pliocene	3
Lagomorpha	Leporids	2	Alilepus		indet.			Spain	Menorca	39.96	4.08	Miocene	2
Lagomorpha	Leporids	2	Alilepus		indet.			Spain	Cala Es Pou	40.0333	3.83333	Pleistocene	3
Lagomorpha	Leporids	2	Alilepus		indet.			United States	Ventura	34.8031	-119.293	Miocene	2
Lagomorpha	Leporids	2	Alilepus		indet.			United States	Antelope, Big Springs Gravel Pit	42.3783	-98.2344	Pliocene	3
Lagomorpha	Leporids	2	Alilepus		indet.			United States	Brown, Pratt Quarry	42.6333	-100.05	Miocene	2
Lagomorpha	Leporids	2	Alilepus		indet.			United States	Cherry, Stewart Quarry	42.8	-100.8	Miocene	2
Lagomorpha	Leporids	2	Alilepus		indet.			United States	Cherry	42.8367	-100.526	Miocene	2
Lagomorpha	Leporids	2	Alilepus		indet.			United States	Shannon	43.0022	-102.387	Miocene	2
Lagomorpha	Leporids	2	Alilepus		indet.			United States	Shannon, Wolf Creek	43.3	-102.5	Miocene	2
Aluralagus Downey, 1968 (4.5-0 Ma)
Lagomorpha	Leporids	2	Aluralagus		bensonensis	(Gazin, 1942)		Mexico	Rancho Viejo	21.0333	-100.75	Pliocene	3
Lagomorpha	Leporids	2	Aluralagus		bensonensis	(Gazin, 1942)		United States	Cochise, Post Ranch	31.9667	-110.3	Pliocene	3
Lagomorpha	Leporids	2	Aluralagus		bensonesis	(Gazin, 1942)		United States	Graham	32.625	-109.5	Pliocene	3
Lagomorpha	Leporids	2	Aluralagus		bensonesis	(Gazin, 1942)		United States	Yavapai	34.7956	-112.089	Pliocene	3
Lagomorpha	Leporids	2	Aluralagus		virginiae	Downey, 1970		United States	Cochise, Curtis Floss	32	-110.2	Pliocene	3
Lagomorpha	Leporids	2	Aluralagus		virginiae	Downey, 1970		United States	Dona Ana, La Union	32	-106.7	Pleistocene	3
Lagomorpha	Leporids	2	Aluralagus		virginiae	Downey, 1970		United States	Graham	33	-109.6	Pliocene	3
Lagomorpha	Leporids	2	Aluralagus		indet.			United States	Cochise	32	-110.2	Pliocene	3
Lagomorpha	Leporids	2	Aluralagus		indet.			United States	Yavapai, Clarkdale	34.5	-112.5	Pliocene	3
Archaeolagus Dice, 1917 (30.8-17.5 Ma)
Lagomorpha	Leporids	2	Archaeolagus		acaricolus	Dawson, 1958		United States	Brewster, Castolon	29.2	-103.2	Miocene	2
Lagomorpha	Leporids	2	Archaeolagus		acaricolus	Dawson, 1958		United States	Los Angeles	34.4964	-118.411	Miocene	2
Lagomorpha	Leporids	2	Archaeolagus		acaricolus	Dawson, 1958		United States	Los Angeles, Tick Canyon	34.5042	-118.404	Miocene	2
Lagomorpha	Leporids	2	Archaeolagus		buangulus	Dawson, 1969		United States	Brewster	29.1225	-103.475	Miocene	2
Lagomorpha	Leporids	2	Archaeolagus		buangulus	Dawson, 1969		United States	Presidio	29.3292	-104.032	Miocene	2
Lagomorpha	Leporids	2	Archaeolagus		buangulus	Dawson, 1969		United States	Presidio, Santana Mesa	29.9	-104.2	Miocene	2
Lagomorpha	Leporids	2	Archaeolagus		emeraldensis	Barnosky, 1986		United States	Teton	43.9	-110.8	Oligocene	1
Lagomorpha	Leporids	2	Archaeolagus		emeraldensis	Barnosky, 1986		United States	Teton	44.0889	-110.315	Oligocene	1
Lagomorpha	Leporids	2	Archaeolagus		ennisianus	(Cope, 1881)		United States	Shannon, Monroe Creek	43.3	-102.5	Oligocene	1
Lagomorpha	Leporids	2	Archaeolagus		ennisianus	(Cope, 1881)		United States	Shannon	43.3897	-102.465	Oligocene	1
Lagomorpha	Leporids	2	Archaeolagus		ennisianus	(Cope, 1881)		United States	Grant/Wheeler	44.5283	-119.634	Oligocene	1
Lagomorpha	Leporids	2	Archaeolagus		ennisianus	(Cope, 1881)		United States	Grant	44.6581	-119.634	Oligocene	1
Lagomorpha	Leporids	2	Archaeolagus		ennisianus	(Cope, 1881)		United States	Wheeler, John Day Units E and F	44.6667	-119.633	Oligocene	1
Lagomorpha	Leporids	2	Archaeolagus		ennisianus	(Cope, 1881)		United States	Grant	44.8353	-119.412	Oligocene	1
Lagomorpha	Leporids	2	Archaeolagus		macrocephalus	(Matthew, 1907)		Canada	Kealey Springs	49.6	-108.8	Oligocene	1
Lagomorpha	Leporids	2	Archaeolagus		macrocephalus	(Matthew, 1907)		United States	Sandoval, Standing Rock Quarry	35.7	-107	Miocene	2
Lagomorpha	Leporids	2	Archaeolagus		macrocephalus	(Matthew, 1907)		United States	Bennett, Black Bear Quarry II	43.2	-101.8	Miocene	2
Lagomorpha	Leporids	2	Archaeolagus		macrocephalus	(Matthew, 1907)		United States	Bennett	43.2778	-102.077	Miocene	2
Lagomorpha	Leporids	2	Archaeolagus		macrocephalus	(Matthew, 1907)		United States	Shannon	43.3	-102.5	Miocene	2
Lagomorpha	Leporids	2	Archaeolagus		macrocephalus	(Matthew, 1907)		United States	Wheeler/Grant	44.8308	-119.756	Miocene	2
Lagomorpha	Leporids	2	Archaeolagus		macrocephalus	(Matthew, 1907)		United States	Wasco	44.87	-121.1	Miocene	2
Lagomorpha	Leporids	2	Archaeolagus		macrocephalus	(Matthew, 1907)		United States	Wasco, Warm Springs	44.9	-121.3	Oligocene	1
Lagomorpha	Leporids	2	Archaeolagus		macrocephalus	(Matthew, 1907)		United States	Wheeler, Haystack Member	44.9	-120.2	Oligocene	1
Lagomorpha	Leporids	2	Archaeolagus		primigenius	(Matthew, 1907)		Canada	Kealey Springs	49.6	-108.8	Oligocene	1
Lagomorpha	Leporids	2	Archaeolagus		primigenius	(Matthew, 1907)		United States	Cherry	42.7953	-100.994	Oligocene	1
Lagomorpha	Leporids	2	Archaeolagus		primigenius	(Matthew, 1907)		United States	Cherry, McCann Canyon Quarry	42.8	-100.8	Oligocene	1
Lagomorpha	Leporids	2	Archaeolagus		primigenius	(Matthew, 1907)		United States	Bennett, Black Bear Quarry II	43.2	-101.8	Miocene	2
Lagomorpha	Leporids	2	Archaeolagus		primigenius	(Matthew, 1907)		United States	Bennett	43.2778	-102.077	Miocene	2
Lagomorpha	Leporids	2	Archaeolagus		primigenius	(Matthew, 1907)		United States	Shannon	43.3	-102.5	Miocene	2
Lagomorpha	Leporids	2	Archaeolagus		sonoramus	Alvarez, 1963		Mexico	Yecora, Sonora	28.3725	108.927	Miocene or Pliocene	2
Lagomorpha	Leporids	2	Archaeolagus		indet.			Canada	Titanothere Section (Hemingfordian)	49.7	-109	Miocene	2
Lagomorpha	Leporids	2	Archaeolagus		indet.			United States	Columbia, White Springs	30	-82.6	Miocene	2
Lagomorpha	Leporids	2	Archaeolagus		indet.			United States	Columbia and Hamilton, White Springs	30.2	-82.8	Miocene	2
Lagomorpha	Leporids	2	Archaeolagus		indet.			United States	Orange	33.6583	-117.626	Miocene	2
Lagomorpha	Leporids	2	Archaeolagus		indet.			United States	Orange	33.7792	-117.73	Miocene	2
Lagomorpha	Leporids	2	Archaeolagus		indet.			United States	Ventura, Alamos Canyon	34.3	-119	Oligocene	1
Lagomorpha	Leporids	2	Archaeolagus		indet.			United States	Ventura	34.3217	-118.786	Oligocene	1
Lagomorpha	Leporids	2	Archaeolagus		indet.			United States	Kern	34.9175	-118.97	Oligocene	1
Lagomorpha	Leporids	2	Archaeolagus		indet.			United States	San Luis Obispo	35.0047	-119.621	Miocene	2
Lagomorpha	Leporids	2	Archaeolagus		indet.			United States	San Luis Obispo, "A" Sites	35.1	-120	Miocene	2
Lagomorpha	Leporids	2	Archaeolagus		indet.			United States	Sandoval	35.7	-107	Miocene	2
Lagomorpha	Leporids	2	Archaeolagus		indet.			United States	Logan	40.9017	-103.27	Miocene	2
Lagomorpha	Leporids	2	Archaeolagus		indet.			United States	Scotts Bluff, Stage Hill I	41.7	-103.667	Miocene	2
Lagomorpha	Leporids	2	Archaeolagus		indet.			United States	Scotts Bluff	41.7125	-103.686	Miocene	2
Lagomorpha	Leporids	2	Archaeolagus		indet.			United States	Box Butte, Hemingford Quarry 7B	42.2	-103.1	Miocene	2
Lagomorpha	Leporids	2	Archaeolagus		indet.			United States	Box Butte	42.3722	-103.124	Miocene	2
Lagomorpha	Leporids	2	Archaeolagus		indet.			United States	Dawes	42.4875	-102.959	Miocene	2
Lagomorpha	Leporids	2	Archaeolagus		indet.			United States	Dawes, Belmont Grade	42.55	-103.35	Miocene	2
Lagomorpha	Leporids	2	Archaeolagus		indet.			United States	Sheridan	42.64	-102.211	Miocene	2
Lagomorpha	Leporids	2	Archaeolagus		indet.			United States	Cherry	42.7169	-102.027	Miocene	2
Lagomorpha	Leporids	2	Archaeolagus		indet.			United States	Cherry, Eastern Runningwater Fauna	42.75	-102	Miocene	2
Lagomorpha	Leporids	2	Archaeolagus		indet.			United States	Sheridan	42.76	-102.349	Miocene	2
Lagomorpha	Leporids	2	Archaeolagus		indet.			United States	Cherry, Reunion Creek	42.8833	-101.35	Oligocene	1
Lagomorpha	Leporids	2	Archaeolagus		indet.			United States	Bennett	43.2778	-102.077	Miocene	2
Lagomorpha	Leporids	2	Archaeolagus		indet.			United States	Lewis and Clark, Canyon Ferry Reservoir	46.6	-112.1	Oligocene	1
Lagomorpha	Leporids	2	Archaeolagus		indet.			United States	Granite	46.6186	-113.119	Oligocene	1
Lagomorpha	Leporids	2	Archaeolagus		indet.			United States	Lewis and Clark	46.6347	-111.686	Oligocene	1
Lagomorpha	Leporids	2	Archaeolagus		indet.			United States	Cabbage Patch locality 4, Flint Creek Basin, Granite County, Montana	46.6447	-113.044	Oligocene	1
Lagomorpha	Leporids	2	Archaeolagus		indet.			United States	Granite and Powell, Middle Cabbage Patch Beds	46.65	-113.05	Oligocene	1
Aztlanolagus Russell and Harris, 1986 (3-0 Ma)
Lagomorpha	Leporids	2	Aztlanolagus		agilis	Russell & Harris, 1986		United States	Texas, Fyllan Cave	29.8	-98	Pliocene	3
Lagomorpha	Leporids	2	Aztlanolagus		agilis	Russell & Harris, 1986		United States	Hidalgo	31.3667	-108.617	Late Pleistocene	3
Lagomorpha	Leporids	2	Aztlanolagus		agilis	Russell & Harris, 1986		United States	Hidalgo, U-Bar Cave	31.5667	-108.4	Pleistocene	3
Lagomorpha	Leporids	2	Aztlanolagus		agilis	Russell & Harris, 1986		United States	Arizona, III Ranch	32	-110	Pliocene	3
Lagomorpha	Leporids	2	Aztlanolagus		agilis	Russell & Harris, 1986		United States	Eddy, Dry Cave	32.3667	-104.45	Pleistocene	3
Lagomorpha	Leporids	2	Aztlanolagus		agilis	Russell & Harris, 1986		United States	Graham	32.625	-109.5	Pliocene	3
Lagomorpha	Leporids	2	Aztlanolagus		agilis	Russell & Harris, 1986		United States	Greenlee, Country Club	32.9	-109.1	Pliocene	3
Lagomorpha	Leporids	2	Aztlanolagus		indet.			United States	Alachua, Haile 7G	29.8	-82.1	Pleistocene	3
Lagomorpha	Leporids	2	Aztlanolagus		indet.			United States	Graham, 111 Ranch (Upper)	33	-109.6	Pliocene	3
Lagomorpha	Leporids	2	Aztlanolagus		indet.			United States	Park, Mark's Sink	39.3	-105.7	Pleistocene	3
Brachylagus Miller, 1900 (0.8-0 Ma)
Lagomorpha	Leporids	2	Brachylagus		coloradoensis	Ramos & Colleen, 1999		United States	Park	39.3	-105.7	Pleistocene	3
Lagomorpha	Leporids	2	Brachylagus		idahoensis	(Merriam, 1891)		United States	Bernalillo	34.8667	-106.75	Holocene	3
Lagomorpha	Leporids	2	Brachylagus		idahoensis	(Merriam, 1891)		United States	Clark	36.3167	-115.19	Late Pleistocene	3
Lagomorpha	Leporids	2	Brachylagus		idahoensis	(Merriam, 1891)		United States	Lincoln	37.5167	-114.267	Holocene	3
Lagomorpha	Leporids	2	Brachylagus		idahoensis	(Merriam, 1891)		United States	Lincoln	37.5333	-114.6	Holocene	3
Lagomorpha	Leporids	2	Brachylagus		idahoensis	(Merriam, 1891)		United States	Lincoln	38	-115.367	Holocene	3
Lagomorpha	Leporids	2	Brachylagus		idahoensis	(Merriam, 1891)		United States	Nye	38.1167	-115.617	Holocene	3
Lagomorpha	Leporids	2	Brachylagus		idahoensis	(Merriam, 1891)		United States	Park	38.7292	-105.861	Pleistocene	3
Lagomorpha	Leporids	2	Brachylagus		idahoensis	(Merriam, 1891)		United States	Nye	39	-116.783	Holocene	3
Lagomorpha	Leporids	2	Brachylagus		idahoensis	(Merriam, 1891)		United States	White Pine, Cathedral Cave	39	-114.1	Pleistocene	3
Lagomorpha	Leporids	2	Brachylagus		idahoensis	(Merriam, 1891)		United States	White Pine	39.3333	-114.083	Late Pleistocene	3
Lagomorpha	Leporids	2	Brachylagus		idahoensis	(Merriam, 1891)		United States	Millard, Crystal Ball Cave	39.4833	-114.033	Pleistocene	3
Lagomorpha	Leporids	2	Brachylagus		idahoensis	(Merriam, 1891)		United States	Eureka	40.0003	-116.125	Holocene	3
Lagomorpha	Leporids	2	Brachylagus		idahoensis	(Merriam, 1891)		United States	Tooele	40.6167	-114	Late Pleistocene	3
Lagomorpha	Leporids	2	Brachylagus		idahoensis	(Merriam, 1891)		United States	Eureka	40.75	-116.25	Holocene	3
Lagomorpha	Leporids	2	Brachylagus		idahoensis	(Merriam, 1891)		United States	Summit, Silver Creek Junction	40.9	-111.2	Pleistocene	3
Lagomorpha	Leporids	2	Brachylagus		idahoensis	(Merriam, 1891)		United States	Box Elder	41.125	-112.875	Holocene	3
Lagomorpha	Leporids	2	Brachylagus		idahoensis	(Merriam, 1891)		United States	Box Elder	41.3667	-113.117	Holocene	3
Lagomorpha	Leporids	2	Brachylagus		idahoensis	(Merriam, 1891)		United States	Humboldt	41.5	-117.117	Holocene	3
Lagomorpha	Leporids	2	Brachylagus		idahoensis	(Merriam, 1891)		United States	Washoe	41.5	-119.367	Holocene	3
Lagomorpha	Leporids	2	Brachylagus		idahoensis	(Merriam, 1891)		United States	Humboldt	41.6167	-119.117	Holocene	3
Lagomorpha	Leporids	2	Brachylagus		idahoensis	(Merriam, 1891)		United States	Elko	41.75	-115.367	Holocene	3
Lagomorpha	Leporids	2	Brachylagus		idahoensis	(Merriam, 1891)		United States	Malheur	42.4433	-117.343	Holocene	3
Lagomorpha	Leporids	2	Brachylagus		idahoensis	(Merriam, 1891)		United States	Jerome	42.7667	-114.217	Late Pleistocene	3
Lagomorpha	Leporids	2	Brachylagus		idahoensis	(Merriam, 1891)		United States	Power, American Falls Reservoir	42.8	-112.9	Pleistocene	3
Lagomorpha	Leporids	2	Brachylagus		idahoensis	(Merriam, 1891)		United States	Power	42.8833	-112.717	Late Pleistocene	3
Lagomorpha	Leporids	2	Brachylagus		idahoensis	(Merriam, 1891)		United States	Lake	43.25	-121	Late Pleistocene	3
Lagomorpha	Leporids	2	Brachylagus		idahoensis	(Merriam, 1891)		United States	Bingham	43.3667	-112.617	Holocene	3
Lagomorpha	Leporids	2	Brachylagus		idahoensis	(Merriam, 1891)		United States	Bonneville	43.5	-112.383	Holocene	3
Lagomorpha	Leporids	2	Brachylagus		idahoensis	(Merriam, 1891)		United States	Clark	44.0833	-112.917	Holocene	3
Lagomorpha	Leporids	2	Brachylagus		idahoensis	(Merriam, 1891)		United States	Lemhi	44.2814	-112.915	Holocene	3
Lagomorpha	Leporids	2	Brachylagus		idahoensis	(Merriam, 1891)		United States	Benton	46	-119.117	Late Pleistocene	3
Lagomorpha	Leporids	2	Brachylagus		idahoensis	(Merriam, 1891)		United States	Franklin	46.25	-119	Holocene	3
Lagomorpha	Leporids	2	Brachylagus		idahoensis	(Merriam, 1891)		United States	Adams	47	-118.367	Holocene	3
Lagomorpha	Leporids	2	Brachylagus		idahoensis	(Merriam, 1891)		United States	Grant	47.15	-119	Holocene	3
Lagomorpha	Leporids	2	Brachylagus		indet.			United States	Navajo, Pit Stop Quarry	34.4667	-110.083	Pleistocene	3
Caprolagus Blyth, 1845 (3.6-0.126 Ma)
Lagomorpha	Leporids	2	Caprolagus		lapis	Dawson, 1971		Indonesia	Sangiran	-7.4333	111.333	Pliocene	3
Lagomorpha	Leporids	2	Caprolagus		sp.			Pakistan	Potwar Plateau	34	73	early Pleistocene	3
Chadrolagus Gawne, 1978 (36-35.6 Ma)
Lagomorpha	Leporids	2	Chadrolagus		emryi	Gawne, 1978		United States	Natrona, Flagstaff Rim	43.2	-107.1	Eocene	1
Lagomorpha	Leporids	2	Chadrolagus		emryi	Gawne, 1978		United States	Beaverhead, East Hough Draw	45	-112.8	Eocene	1
Lagomorpha	Leporids	2	Chadrolagus		emryi	Gawne, 1978		United States	Jefferson, Pipestone Springs	45.897	-112.253	Eocene	1
Lagomorpha	Leporids	2	Chadrolagus		emryi	Gawne, 1978		United States	Jefferson, Fence Pocket	46	-112	Eocene	1
Lagomorpha	Leporids	2	Chadrolagus		indet.			United States	Gallatin	45.7	-111	Eocene	1
Dituberolagus Dong, 1997 (48.6-37.2 Ma)
Lagomorpha	Leporids	2	Dituberolagus		venustus	Dong, 1997		China	Henan, Xichuan, Hetaoyuan, Sipinggou	33.1378	111.491	Oligocene	1
Gobiolagus Burke, 1941 (37.2-33.9 Ma)
Lagomorpha	Leporids	2	Gobiolagus		andrewsi	Burke, 1941		China	Inner Mongolia, Wulanchabumeng	41.37	111.68	Oligocene	1
Lagomorpha	Leporids	2	Gobiolagus		burkei	(Meng, Hu & Li, 2005)		China	Inner Mongolia, Shalamulunhe	43.6333	111.491	Oligocene	1
Lagomorpha	Leporids	2	Gobiolagus		gromovi	(Erbajeva, 1999)		Kazakhstan	Zaisan Depression (Eastern Kazakhstan)	47	83	Oligocene	1
Lagomorpha	Leporids	2	Gobiolagus		hekkeri	(Shevyreva, 1995)		Kyrgyzstan	Andarak 2 locality	39.7644	69.466	Oligocene	1
Lagomorpha	Leporids	2	Gobiolagus		lii	(Zhang, Dawson & Huang, 2001)		China	Shanxi	35.3167	111.22	Oligocene	1
Lagomorpha	Leporids	2	Gobiolagus		major	Burke, 1941		China	Inner Mongolia, Yihesubu	42.6019	111.577	Eocene	1
Lagomorpha	Leporids	2	Gobiolagus		tolmachovi	Burke, 1941		China	Inner Mongolia, Wulanchabumeng	42.37	112.68	Oligocene	1
Lagomorpha	Leporids	2	Gobiolagus		tolmachovi	Burke, 1941		China	Inner Mongolia, Ula Usu,Shalamulun Region	47	83	Eocene	1
Lagomorpha	Leporids	2	Gobiolagus		indet.			China	Inner Mongolia, Erlian Basin; Bayan Ulan	43.65	111.96	Eocene	1
Lagomorpha	Leporids	2	Gobiolagus		indet.		Zaissanolagus gromovi Erbajeva, 1999	Kazakhstan	Zaisan Depression	48	84	Oligocene	1
Hypolagus Dice, 1917 (23-0 Ma)
Lagomorpha	Leporids	2	Hypolagus	cf.	apachensis	Gazin,1930		United States	California, Ventura, Upper Cuyama drainage basin	34.275	-119.229	Miocene	2
Lagomorpha	Leporids	2	Hypolagus		arizonensis	Downey, 1962		United States	Graham, San Simon Power Line	32.5785	-109.484	Pliocene	3
Lagomorpha	Leporids	2	Hypolagus		arizonensis	Downey, 1962		United States	Graham, 111 Ranch (Upper)	33	-109.6	Pliocene	3
Lagomorpha	Leporids	2	Hypolagus		beremendense	(Petényi, 1864)	Lagotherium	Hungary	Nagyharsanyhegy locality 2	45.8333	18.4	Pliocene	3
Lagomorpha	Leporids	2	Hypolagus		beremendense	(Petényi, 1864)	Lagotherium	Hungary	Beremend Locality 5	45.8667	18.45	Pliocene	3
Lagomorpha	Leporids	2	Hypolagus		beremendense	(Petényi, 1864)	Lagotherium	Hungary	Villany locality 5	45.8667	18.45	Pliocene	3
Lagomorpha	Leporids	2	Hypolagus		beremendensis	(Petényi, 1864)	Lagotherium	Czech Republic	Chlum 6 bei Holstejn	49.4	16.8	Pleistocene	3
Lagomorpha	Leporids	2	Hypolagus		beremendensis	(Petényi, 1864)	Lagotherium	Germany	Wölfersheim	50.4083	8.85	Pliocene	3
Lagomorpha	Leporids	2	Hypolagus	cf.	beremendensis	(Petényi, 1864)		Hungary	Villány, Csarnota 2	45.8	18.2	Pliocene	3
Lagomorpha	Leporids	2	Hypolagus		beremendensis	(Petényi, 1864)	Lagotherium	Hungary	Nagyharsanyhegy locality 4	45.8333	18.4	Pleistocene	3
Lagomorpha	Leporids	2	Hypolagus		beremendensis	(Petényi, 1864)	Lagotherium	Hungary	Beremend locality 11	45.8667	18.45	Pliocene	3
Lagomorpha	Leporids	2	Hypolagus		beremendensis	(Petényi, 1864)	Lagotherium	Hungary	Villany locality 3	45.8667	18.45	Pliocene	3
Lagomorpha	Leporids	2	Hypolagus		beremendensis	(Petényi, 1864)	Lagotherium	Hungary	Csarnota locality 2	45.9	18.2167	Pliocene	3
Lagomorpha	Leporids	2	Hypolagus		beremendensis	(Petényi, 1864)	Lagotherium	Hungary	Dunaalmas Quarry IV	47.7333	18.3333	Pliocene	3
Lagomorpha	Leporids	2	Hypolagus		beremendensis	(Petényi, 1864)	Lagotherium	Hungary	Kovesvarad	48.05	20.5333	Pleistocene	3
Lagomorpha	Leporids	2	Hypolagus		beremendensis	(Petényi, 1864)	Lagotherium	Hungary	Osztramos locality 2	48.5167	20.75	Pleistocene	3
Lagomorpha	Leporids	2	Hypolagus		beremendensis	(Petényi, 1864)	Lagotherium	Italy	Monte La Mesa, near Rivoli Veronese, Verona, northeastern Italy	45.5717	10.8119	Pleistocene	3
Lagomorpha	Leporids	2	Hypolagus		beremendensis	(Petényi, 1864)	Lagotherium	Poland	Cracow- Wielun, Raciszyn 1	50.2	20.2	Pliocene	3
Lagomorpha	Leporids	2	Hypolagus		beremendensis	(Petényi, 1864)	Lagotherium	Poland	Weze	50.3	20	Pliocene	3
Lagomorpha	Leporids	2	Hypolagus		beremendensis	(Petényi, 1864)	Lagotherium	Poland	Rebielice Krolewskie	50.54	18.54	Pliocene	3
Lagomorpha	Leporids	2	Hypolagus		beremendensis	(Petényi, 1864)	Lagotherium	Poland	Przymilowice (PE3, unit 4)	50.75	19.3	Pliocene	3
Lagomorpha	Leporids	2	Hypolagus		beremendensis	(Petényi, 1864)	Lagotherium	Poland	Rebielice Krolewskie	51	18.867	Pliocene	3
Lagomorpha	Leporids	2	Hypolagus		beremendensis	(Petényi, 1864)	Lagotherium	Poland	Rebielice Krolewskie	51	19	Pliocene	3
Lagomorpha	Leporids	2	Hypolagus		brachygnathus	(Young, 1927)		Bulgaria	Pleven, Muselievo	43.3	24.4	Pliocene	3
Lagomorpha	Leporids	2	Hypolagus		brachygnathus	(Young, 1927)		Croatia	Sandalja, bei Pula	44.8683	13.8481	Pleistocene	3
Lagomorpha	Leporids	2	Hypolagus		brachygnathus	(Young, 1927)		France	Montousse	43.1333	0.383333	Pliocene	3
Lagomorpha	Leporids	2	Hypolagus		brachygnathus	(Young, 1927)		France	Les Valerots bed 4, Cote d'Or	47.3167	5.03333	Pleistocene	3
Lagomorpha	Leporids	2	Hypolagus		brachygnathus	(Young, 1927)		Georgia	Dmanisi	40.8	44.8	Pliocene	3
Lagomorpha	Leporids	2	Hypolagus		brachygnathus	(Young, 1927)		Georgia	Dmanisi	41.3292	44.195	Pleistocene	3
Lagomorpha	Leporids	2	Hypolagus		brachygnathus	(Young, 1927)		Germany	Gundersheim	49.7	8.12	Pliocene	3
Lagomorpha	Leporids	2	Hypolagus		brachygnathus	(Young, 1927)		Germany	Rheinhessen	49.9	8	Pliocene	3
Lagomorpha	Leporids	2	Hypolagus		brachygnathus	(Young, 1927)		Israel	Kinnarot Valley, 'Ubeidiya Formation site II-23	32.6833	35.5667	Pleistocene	3
Lagomorpha	Leporids	2	Hypolagus		brachygnathus	(Young, 1927)		Italy	Pirro Nord	41.7833	15.45	Pleistocene	3
Lagomorpha	Leporids	2	Hypolagus		brachygnathus	(Young, 1927)		Italy	Cascina Arondelli, Triversa valley, southern Piedmont	44.9131	8.03278	Pliocene	3
Lagomorpha	Leporids	2	Hypolagus		brachygnathus	(Young, 1927)		Kazakhstan	Kopala	43.4	79	Pliocene	3
Lagomorpha	Leporids	2	Hypolagus		brachygnathus	(Young, 1927)		Kazakhstan	Ilian depression, Kiikbaj	43.8	77.2	Pliocene	3
Lagomorpha	Leporids	2	Hypolagus		brachygnathus	(Young, 1927)		Kazakstan	Kiikbai	44	77	Pliocene	3
Lagomorpha	Leporids	2	Hypolagus		brachygnathus	(Young, 1927)		Netherlands	Tegelen Clay	51.33	6.13	Pliocene	3
Lagomorpha	Leporids	2	Hypolagus		brachygnathus	(Young, 1927)		Poland	Kadzielnia	50.52	20.38	Pliocene	3
Lagomorpha	Leporids	2	Hypolagus		brachygnathus	(Young, 1927)		Poland	Kadzielnia	50.8667	20.6333	Pliocene	3
Lagomorpha	Leporids	2	Hypolagus		brachygnathus	(Young, 1927)		Romania	Olt county, Izvoru, Layer 9	44.4167	24.1833	Pleistocene	3
Lagomorpha	Leporids	2	Hypolagus		brachygnathus	(Young, 1927)		Romania	Olt county, Slatina - 2, Layer 17	44.4167	24.3667	Pliocene	3
Lagomorpha	Leporids	2	Hypolagus		brachygnathus	(Young, 1927)		Romania	La Pietris, Tetoiu 1 lower faunal horizon	44.75	23.9167	Pliocene	3
Lagomorpha	Leporids	2	Hypolagus		brachygnathus	(Young, 1927)		Romania	Sugas-Bai	45.5	25.5	Pliocene	3
Lagomorpha	Leporids	2	Hypolagus		brachygnathus	(Young, 1927)		Romania	Sfanta Georghe Basin, Debren-2	45.85	25.7833	Pliocene	3
Lagomorpha	Leporids	2	Hypolagus		brachygnathus	(Young, 1927)		Romania	Pietris	46.53	27.55	Pliocene	3
Lagomorpha	Leporids	2	Hypolagus		brachygnathus	(Young, 1927)		Romania	Bihor, Betfia	46.9667	22.0333	Pleistocene	3
Lagomorpha	Leporids	2	Hypolagus		brachygnathus	(Young, 1927)		Slovakia	Hajnacka I/2	48.3	19.7631	Pliocene	3
Lagomorpha	Leporids	2	Hypolagus		brachygnathus	(Young, 1927)		Turkey	Emirkaya-2	37.4167	31.85	Pleistocene	3
Lagomorpha	Leporids	2	Hypolagus		brachygnathus	(Young, 1927)		China	Fanchang, Renzidong	31.0897	118.096	Pleistocene	3
Lagomorpha	Leporids	2	Hypolagus		brachygnathus	(Young, 1927)		Hungary		47	19	Pliocene	3
Lagomorpha	Leporids	2	Hypolagus		brachygnathus	(Young, 1927)		Kazakhstan	Ilian depression, Kiikbaj	43.8	77.2	Pliocene	3
Lagomorpha	Leporids	2	Hypolagus		browni	(Hay, 1921)		United States	Coconino	35.8619	-112.248	Pliocene	3
Lagomorpha	Leporids	2	Hypolagus		colpotus	(Recorded as Unpublished species in Miomap)		United States	Malheur	43.7511	-118.104	Miocene	2
Lagomorpha	Leporids	2	Hypolagus		edensis	Frick, 1921	Hypolagus limnetus Gazin, 1935	United States	Pima	32.4458	-110.498	Miocene	2
Lagomorpha	Leporids	2	Hypolagus		edensis	Frick, 1921	Hypolagus limnetus Gazin, 1935	United States	Pima, Redington	32.5	-110.6	Miocene	2
Lagomorpha	Leporids	2	Hypolagus		edensis	Frick, 1921	Hypolagus limnetus Gazin, 1935	United States	San Diego, Poggi Canyon	32.6167	-117	Pliocene	3
Lagomorpha	Leporids	2	Hypolagus		edensis	Frick, 1921	Hypolagus limnetus Gazin, 1935	United States	San Diego, Arroyo Seco	32.9	-117.1	Pliocene	3
Lagomorpha	Leporids	2	Hypolagus		edensis	Frick, 1921	Hypolagus limnetus Gazin, 1935	United States	Orange, Mission Viejo	33.6	-117.8	Miocene	2
Lagomorpha	Leporids	2	Hypolagus		edensis	Frick, 1921	Hypolagus limnetus Gazin, 1935	United States	Riverside, Butterfield Valley	33.9	-117	Pliocene	3
Lagomorpha	Leporids	2	Hypolagus		edensis	Frick, 1921	Hypolagus limnetus Gazin, 1935	United States	Los Angeles, Del Valle	34	-118.2	Pliocene	3
Lagomorpha	Leporids	2	Hypolagus		edensis	Frick, 1921		United States	Southern California, San Timoteo canon	34.03	-117.205	Pliocene	3
Lagomorpha	Leporids	2	Hypolagus		edensis	Frick, 1921	Hypolagus limnetus Gazin, 1935	United States	Kern, Elk Hills	35.3	-118.5	Pliocene	3
Lagomorpha	Leporids	2	Hypolagus		edensis	Frick, 1921	Hypolagus limnetus Gazin, 1935	United States	Kern, Kern River	35.3	-118.5	Miocene	2
Lagomorpha	Leporids	2	Hypolagus		edensis	Frick, 1921	Hypolagus limnetus Gazin, 1935	United States	Oldham, Red Corral	35.4	-102.5	Pliocene	3
Lagomorpha	Leporids	2	Hypolagus		edensis	Frick, 1921	Hypolagus limnetus Gazin, 1935	United States	Kings, Arroyo Pequeno	35.9	-120	Miocene	2
Lagomorpha	Leporids	2	Hypolagus		edensis	Frick, 1921	Hypolagus limnetus Gazin, 1935	United States	Inyo, Tecopa Lake Beds	36	-116.25	Pliocene	3
Lagomorpha	Leporids	2	Hypolagus		edensis	Frick, 1921	Hypolagus limnetus Gazin, 1935	United States	Inyo	36.1769	-117.916	Pliocene	3
Lagomorpha	Leporids	2	Hypolagus		edensis	Frick, 1921	Hypolagus limnetus Gazin, 1935	United States	Lincoln	37.7944	-114.333	Pliocene	3
Lagomorpha	Leporids	2	Hypolagus		edensis	Frick, 1921	Hypolagus limnetus Gazin, 1935	United States	Lincoln	37.7958	-114.35	Pliocene	3
Lagomorpha	Leporids	2	Hypolagus		edensis	Frick, 1921	Hypolagus limnetus Gazin, 1935	United States	Lincoln	37.7958	-114.35	Pliocene	3
Lagomorpha	Leporids	2	Hypolagus		edensis	Frick, 1921	Hypolagus limnetus Gazin, 1935	United States	Lincoln, Panaca Formation (Meadow Valley)	37.8	-114.3	Pliocene	3
Lagomorpha	Leporids	2	Hypolagus		edensis	Frick, 1921	Hypolagus limnetus Gazin, 1935	United States	Contra Costa, Pinole Junction Site 1	37.9	-122.1	Miocene	2
Lagomorpha	Leporids	2	Hypolagus		edensis	Frick, 1921	Hypolagus limnetus Gazin, 1935	United States	Contra Costa	38.01	-122.302	Miocene	2
Lagomorpha	Leporids	2	Hypolagus		edensis	Frick, 1921	Hypolagus limnetus Gazin, 1935	United States	Twin Falls, Hagerman	42.8	-114.9	Pliocene	3
Lagomorpha	Leporids	2	Hypolagus		edensis	Frick, 1921	Hypolagus limnetus Gazin, 1935	United States	Owyhee	42.9733	-115.945	Pliocene	3
Lagomorpha	Leporids	2	Hypolagus		edensis	Frick, 1921	Hypolagus limnetus Gazin, 1935	United States	Elmore, Ninefoot Rapids	43	-115.7	Pliocene	3
Lagomorpha	Leporids	2	Hypolagus		edensis	Frick, 1921		United States	Southern California, Badlands of Bautista creek	43.66	-102.16	Pliocene	3
Lagomorpha	Leporids	2	Hypolagus		edensis	Frick, 1921	Hypolagus limnetus Gazin, 1935	United States	Adams	46.3	-119.333	Pliocene	3
Lagomorpha	Leporids	2	Hypolagus		edensis	Frick, 1921	Hypolagus limnetus Gazin, 1935	United States	Adams, Taunton	47	-118.5	Pliocene	3
Lagomorpha	Leporids	2	Hypolagus		fontinalis	Dawson, 1958		United States	Crosby	33.6631	-101.117	Miocene	2
Lagomorpha	Leporids	2	Hypolagus		fontinalis	Dawson, 1958		United States	Crosby and Lubbock, Couch Formation (Upper Member)	33.7	-101.5	Miocene	2
Lagomorpha	Leporids	2	Hypolagus		fontinalis	Dawson, 1958		United States	San Bernardino, Avawatz Mountains	34.8	-117	Miocene	2
Lagomorpha	Leporids	2	Hypolagus		fontinalis	Dawson, 1958		United States	San Bernardino, Eureka	34.8	-117	Miocene	2
Lagomorpha	Leporids	2	Hypolagus		fontinalis	Dawson, 1958		United States	Valencia, Gabaldon Badlands Level C	34.8	-106.9	Miocene	2
Lagomorpha	Leporids	2	Hypolagus		fontinalis	Dawson, 1958		United States	San Bernardino	35.0486	-117.075	Miocene	2
Lagomorpha	Leporids	2	Hypolagus		fontinalis	Dawson, 1958		United States	San Bernardino	35.0533	-117.081	Miocene	2
Lagomorpha	Leporids	2	Hypolagus		fontinalis	Dawson, 1958		United States	San Luis Obispo	35.1	-118.8	Miocene	2
Lagomorpha	Leporids	2	Hypolagus		fontinalis	Dawson, 1958		United States	San Bernardino	35.4161	-116.244	Miocene	2
Lagomorpha	Leporids	2	Hypolagus		fontinalis	Dawson, 1958		United States	Esmeralda	37.9278	-118.081	Miocene	2
Lagomorpha	Leporids	2	Hypolagus		fontinalis	Dawson, 1958		United States	Esmeralda	37.9347	-118.044	Miocene	2
Lagomorpha	Leporids	2	Hypolagus		fontinalis	Dawson, 1958		United States	Esmeralda, Fish Lake Valley	37.9567	-118.032	Miocene	2
Lagomorpha	Leporids	2	Hypolagus		fontinalis	Dawson, 1958		United States	Churchill, Brady Pocket	39.5	-118.5	Miocene	2
Lagomorpha	Leporids	2	Hypolagus		fontinalis	Dawson, 1958		United States	Lander, Old Stiener Ranch	39.9	-116.9	Miocene	2
Lagomorpha	Leporids	2	Hypolagus		fontinalis	Dawson, 1958		United States	Lander	39.9194	-117.106	Miocene	2
Lagomorpha	Leporids	2	Hypolagus		fontinalis	Dawson, 1958		United States	Churchill	39.9347	-119.066	Miocene	2
Lagomorpha	Leporids	2	Hypolagus		fontinalis	Dawson, 1958		United States	Grant, Pipe Creek Sinkhole	40.4544	-85.7919	Miocene	2
Lagomorpha	Leporids	2	Hypolagus		fontinalis	Dawson, 1958		United States	Knox, Verdigre Quarry	42.6	-98	Miocene	2
Lagomorpha	Leporids	2	Hypolagus		fontinalis	Dawson, 1958		United States	Brown	42.7	-100	Miocene	2
Lagomorpha	Leporids	2	Hypolagus		fontinalis	Dawson, 1958		United States	Brown	42.7844	-100.035	Miocene	2
Lagomorpha	Leporids	2	Hypolagus		fontinalis	Dawson, 1958		United States	Cherry, Fischer Quarry	42.8	-100.8	Miocene	2
Lagomorpha	Leporids	2	Hypolagus		fontinalis	Dawson, 1958		United States	Cherry, Valentine Railway Quarries	42.8	-100.8	Miocene	2
Lagomorpha	Leporids	2	Hypolagus		fontinalis	Dawson, 1958		United States	Cherry	42.8372	-100.52	Miocene	2
Lagomorpha	Leporids	2	Hypolagus		fontinalis	Dawson, 1958		United States	Bennett	43.1194	-101.931	Miocene	2
Lagomorpha	Leporids	2	Hypolagus		fontinalis	Dawson, 1958		United States	Bennett, Big Spring Canyon	43.2	-101.8	Miocene	2
Lagomorpha	Leporids	2	Hypolagus		fontinalis	Dawson, 1958		United States	Todd, Dawson	43.2	-100.7	Miocene	2
Lagomorpha	Leporids	2	Hypolagus		fontinalis	Dawson, 1958		United States	Malheur, Black Butte	43.6	-117.5	Miocene	2
Lagomorpha	Leporids	2	Hypolagus		fontinalis	Dawson, 1958		United States	Malheur	43.7575	-118.154	Miocene	2
Lagomorpha	Leporids	2	Hypolagus		fontinalis	Dawson, 1958		United States	Grant	44.4956	-119.566	Miocene	2
Lagomorpha	Leporids	2	Hypolagus		fontinalis	Dawson, 1958		United States	Grant, Riverside	44.5	-119.3	Miocene	2
Lagomorpha	Leporids	2	Hypolagus		furlongi	Gazin, 1934		United States	Los Angeles, Del Valle	34	-118.2	Pliocene	3
Lagomorpha	Leporids	2	Hypolagus		furlongi	Gazin, 1934		United States	San Bernardino, Gypsum Ridge	34.3833	-116.183	Pleistocene	3
Lagomorpha	Leporids	2	Hypolagus		furlongi	Gazin, 1934		United States	San Bernardino, Old Woman Formation	34.8	-117	Pliocene	3
Lagomorpha	Leporids	2	Hypolagus		furlongi	Gazin, 1934		United States	Oldham, Red Corral	35.4	-102.5	Pliocene	3
Lagomorpha	Leporids	2	Hypolagus		furlongi	Gazin, 1934		United States	Douglas, Fish Spring Flat	38.8	-119.5	Pliocene	3
Lagomorpha	Leporids	2	Hypolagus		furlongi	Gazin, 1934		United States	Republic	39.875	-97.9	Pliocene	3
Lagomorpha	Leporids	2	Hypolagus		furlongi	Gazin, 1934		United States	Antelope, Big Springs Gravel Pit	42.3783	-98.2344	Pliocene	3
Lagomorpha	Leporids	2	Hypolagus		furlongi	Gazin, 1934		United States	Hagerman, Idaho	42.812	-114.897	Pliocene	3
Lagomorpha	Leporids	2	Hypolagus		furlongi	Gazin, 1934		United States	Owyhee	42.9733	-115.945	Pliocene	3
Lagomorpha	Leporids	2	Hypolagus		furlongi	Gazin, 1934		United States	Elmore, Ninefoot Rapids	43	-115.7	Pliocene	3
Lagomorpha	Leporids	2	Hypolagus		furlongi	Gazin, 1934		United States	Owyhee, Castle Butte	43	-118	Pliocene	3
Lagomorpha	Leporids	2	Hypolagus		furlongi	Gazin, 1934		United States	Owyhee, Jackass Butte	43	-118	Pliocene	3
Lagomorpha	Leporids	2	Hypolagus		furlongi	Gazin, 1934		United States	Owyhee, Wild Horse Butte	43	-118	Pliocene	3
Lagomorpha	Leporids	2	Hypolagus		furlongi	Gazin, 1934		United States	Owyhee	43.0833	-116.292	Pliocene	3
Lagomorpha	Leporids	2	Hypolagus		furlongi	Gazin, 1934		United States	Owyhee	43.0897	-116.114	Pliocene	3
Lagomorpha	Leporids	2	Hypolagus		furlongi	Gazin, 1934		United States	Adams	46.3	-119.333	Pliocene	3
Lagomorpha	Leporids	2	Hypolagus		furlongi	Gazin, 1934		United States	Adams, Taunton	47	-118.5	Pliocene	3
Lagomorpha	Leporids	2	Hypolagus		gidleyi	White, 1987		Canada	Courtney Pit	51.5	-112.3	Miocene	2
Lagomorpha	Leporids	2	Hypolagus		gidleyi	White, 1987		United States	Randall, Cita Canyon	34.8833	-101.633	Pliocene	3
Lagomorpha	Leporids	2	Hypolagus		gidleyi	White, 1987		United States	Bernalillo	35.0364	-106.632	Pleistocene	3
Lagomorpha	Leporids	2	Hypolagus		gidleyi	White, 1987		United States	Bernalillo, Tijeras	35.1	-106.8	Pliocene	3
Lagomorpha	Leporids	2	Hypolagus		gidleyi	White, 1987		United States	Oldham, Red Corral	35.4	-102.5	Pliocene	3
Lagomorpha	Leporids	2	Hypolagus		gidleyi	White, 1987		United States	Hemphill	35.7331	-100.524	Miocene	2
Lagomorpha	Leporids	2	Hypolagus		gidleyi	White, 1987		United States	Hemphill, Coffee Ranch	35.9	-100.2	Miocene	2
Lagomorpha	Leporids	2	Hypolagus		gidleyi	White, 1987		United States	Rio Arriba	36.1028	-106.078	Miocene	2
Lagomorpha	Leporids	2	Hypolagus		gidleyi	White, 1987		United States	Rio Arriba, San Juan-Rak Camel Quarries	36.5	-107	Miocene	2
Lagomorpha	Leporids	2	Hypolagus		gidleyi	White, 1987		United States	Lincoln	37.7944	-114.333	Pliocene	3
Lagomorpha	Leporids	2	Hypolagus		gidleyi	White, 1987		United States	Mono, Trench Canyon	38.2	-118.9	Miocene	2
Lagomorpha	Leporids	2	Hypolagus		gidleyi	White, 1987		United States	Douglas, Buckeye Creek	38.8	-119.5	Miocene	2
Lagomorpha	Leporids	2	Hypolagus		gidleyi	White, 1987		United States	Douglas	38.9622	-119.585	Miocene	2
Lagomorpha	Leporids	2	Hypolagus		gidleyi	White, 1987		United States	Garden	41.3358	-102.384	Miocene	2
Lagomorpha	Leporids	2	Hypolagus		gidleyi	White, 1987		United States	Owyhee	42.9444	-115.668	Pliocene	3
Lagomorpha	Leporids	2	Hypolagus		gidleyi	White, 1987		United States	Owyhee	42.9733	-115.945	Pliocene	3
Lagomorpha	Leporids	2	Hypolagus		gidleyi	White, 1987		United States	Elmore, Ninefoot Rapids	43	-115.7	Pliocene	3
Lagomorpha	Leporids	2	Hypolagus		gidleyi	White, 1987		United States	Owyhee, Flat Iron Butte	43	-118	Miocene	2
Lagomorpha	Leporids	2	Hypolagus		gidleyi	White, 1987		United States	Canyon, Cucumber (Uphill from GS-230)	43.6	-116.8	Pliocene	3
Lagomorpha	Leporids	2	Hypolagus		gidleyi	White, 1987		United States	Adams	46.3	-119.333	Pliocene	3
Lagomorpha	Leporids	2	Hypolagus		gidleyi	White, 1987		United States	Adams, Taunton	47	-118.5	Pliocene	3
Lagomorpha	Leporids	2	Hypolagus		igromovi	Gureev, 1964		Russia	Razdorskaja	47.8	42	Miocene	2
Lagomorpha	Leporids	2	Hypolagus		igromovi	Gureev, 1964		Russian Federation	Voronezh, Antipovka	50.7	40	Pliocene	3
Lagomorpha	Leporids	2	Hypolagus		limnetus	Gazin, 1934		United States	Hagerman, Idaho	42.812	-114.897	Pliocene	3
Lagomorpha	Leporids	2	Hypolagus		mexicanus	Carranza-Castaneda & Miller, 1982		United States	New Mexico	26.0383	-96.446	Pliocene	3
Lagomorpha	Leporids	2	Hypolagus		multiplicatus	Erbajeva, 1976		Russia	Eastern Bajkal, Beregovaya	50.5417	106.914	Pliocene	3
Lagomorpha	Leporids	2	Hypolagus		multiplicatus	Erbajeva, 1976		Russia	Eastern Bajkal, Udunga	51.4	105.9	Pliocene	3
Lagomorpha	Leporids	2	Hypolagus		multiplicatus	Erbajeva, 1976	Pliolagus	Russian Federation	Beregovaja, Chikoi River, Western Transbaikalia	51.0333	106.65	Pliocene	3
Lagomorpha	Leporids	2	Hypolagus		oregonensis	Shotwell, 1956		United States	Lake, Christmas Valley	42.2	-119.5	Miocene	2
Lagomorpha	Leporids	2	Hypolagus		oregonensis	Shotwell, 1956		United States	Lake	43.2364	-120.637	Miocene	2
Lagomorpha	Leporids	2	Hypolagus		oregonensis	Shotwell, 1956		United States	Umatilla, McKay Reservoir	45.5	-118.8	Miocene	2
Lagomorpha	Leporids	2	Hypolagus		oregonensis	Shotwell, 1956		United States	Umatilla	45.5964	-118.785	Miocene	2
Lagomorpha	Leporids	2	Hypolagus		oregonensis	Shotwell, 1956		United States	Gilliam	45.7094	-120.095	Miocene	2
Lagomorpha	Leporids	2	Hypolagus		oregonensis	Shotwell, 1956		United States	Gilliam, Krebs Ranch 1	45.7169	-120.2	Miocene	2
Lagomorpha	Leporids	2	Hypolagus		parviplicatus	Dawson, 1958		United States	Ventura	34.7653	-119.245	Miocene	2
Lagomorpha	Leporids	2	Hypolagus		parviplicatus	Dawson, 1958		United States	Nye, Tonopah	38.1	-117.3	Miocene	2
Lagomorpha	Leporids	2	Hypolagus		parviplicatus	Dawson, 1958		United States	Nye	38.2233	-117.269	Miocene	2
Lagomorpha	Leporids	2	Hypolagus		parviplicatus	Dawson, 1958		United States	Hitchcock	40.0575	-100.883	Miocene	2
Lagomorpha	Leporids	2	Hypolagus		parviplicatus	Dawson, 1958		United States	Hitchcock, Hazard Homestead Quarry	40.2	-101.1	Miocene	2
Lagomorpha	Leporids	2	Hypolagus		parviplicatus	Dawson, 1958		United States	Humboldt, Virgin Valley	41.1	-117.8	Miocene	2
Lagomorpha	Leporids	2	Hypolagus		parviplicatus	Dawson, 1958		United States	Laramie, Trail Creek Quarry	41.3	-105.1	Miocene	2
Lagomorpha	Leporids	2	Hypolagus		parviplicatus	Dawson, 1958		United States	Banner, Corner's Gap	41.5	-103.8	Miocene	2
Lagomorpha	Leporids	2	Hypolagus		parviplicatus	Dawson, 1958		United States	Banner	41.5444	-103.938	Miocene	2
Lagomorpha	Leporids	2	Hypolagus		parviplicatus	Dawson, 1958		United States	Humboldt	41.8083	-118.992	Miocene	2
Lagomorpha	Leporids	2	Hypolagus		parviplicatus	Dawson, 1958		United States	Knox, Annie's Geese Crossing Quarry	42.49	-98.11	Miocene	2
Lagomorpha	Leporids	2	Hypolagus		parviplicatus	Dawson, 1958		United States	Knox, Miller Creek	42.6	-98	Miocene	2
Lagomorpha	Leporids	2	Hypolagus		parviplicatus	Dawson, 1958		United States	Brown, Norden Bridge Quarry	42.7833	-100.033	Miocene	2
Lagomorpha	Leporids	2	Hypolagus		parviplicatus	Dawson, 1958		United States	Brown	42.7858	-100.076	Miocene	2
Lagomorpha	Leporids	2	Hypolagus		parviplicatus	Dawson, 1958		United States	Cherry, Fischer Quarry	42.8	-100.8	Miocene	2
Lagomorpha	Leporids	2	Hypolagus		parviplicatus	Dawson, 1958		United States	Cherry, Valentine Railway Quarries	42.8	-100.8	Miocene	2
Lagomorpha	Leporids	2	Hypolagus		parviplicatus	Dawson, 1958		United States	Keya Paha	42.8006	-100.052	Miocene	2
Lagomorpha	Leporids	2	Hypolagus		parviplicatus	Dawson, 1958		United States	Brown, Egelhoff Quarry	42.8061	-100.505	Miocene	2
Lagomorpha	Leporids	2	Hypolagus		parviplicatus	Dawson, 1958		United States	Knox	42.8186	-97.6661	Miocene	2
Lagomorpha	Leporids	2	Hypolagus		parviplicatus	Dawson, 1958		United States	Knox	42.8267	-97.6364	Miocene	2
Lagomorpha	Leporids	2	Hypolagus		parviplicatus	Dawson, 1958		United States	Cherry	42.8372	-100.52	Miocene	2
Lagomorpha	Leporids	2	Hypolagus		parviplicatus	Dawson, 1958		United States	Boyd	42.8506	-98.775	Miocene	2
Lagomorpha	Leporids	2	Hypolagus		parviplicatus	Dawson, 1958		United States	Boyd, Joseph Jamber Quarry	42.9	-98.8	Miocene	2
Lagomorpha	Leporids	2	Hypolagus		parviplicatus	Dawson, 1958		United States	Boyd	42.9233	-99.0281	Miocene	2
Lagomorpha	Leporids	2	Hypolagus		primitivus	Schlaikjer, 1935		United States	Wyoming, Goshen Hole Area	31.2006	-117.207	Miocene	2
Lagomorpha	Leporids	2	Hypolagus		regalis	Hibbard, 1939		United States	Scurry, Beck Ranch	32.7167	-100.917	Pliocene	3
Lagomorpha	Leporids	2	Hypolagus		regalis	Hibbard, 1939		United States	Meade	37.045	-100.55	Pliocene	3
Lagomorpha	Leporids	2	Hypolagus		regalis	Hibbard, 1939		United States	Meade, Wendell Fox Pasture	37.1333	-100.483	Pliocene	3
Lagomorpha	Leporids	2	Hypolagus		regalis	Hibbard, 1939		United States	Meade, University of Kansas Locality No. 3	37.1614	-100.459	Pliocene	3
Lagomorpha	Leporids	2	Hypolagus		regalis	Hibbard, 1939		United States	Meade, Rexroad KU Locality 3	37.2	-100.3	Pliocene	3
Lagomorpha	Leporids	2	Hypolagus		regalis	Hibbard, 1939		United States	Lincoln	37.7944	-114.333	Pliocene	3
Lagomorpha	Leporids	2	Hypolagus		regalis	Hibbard, 1939		United States	Knox, Santee	42.8068	-97.8463	Miocene	2
Lagomorpha	Leporids	2	Hypolagus		regalis	Hibbard, 1939		United States	Knox, Devil's Nest Airstrip	42.8214	-97.7289	Miocene	2
Lagomorpha	Leporids	2	Hypolagus		ringoldenis	Gustafson, 1978		United States	Adams	46.3	-119.333	Pliocene	3
Lagomorpha	Leporids	2	Hypolagus		ringoldenis	Gustafson, 1978		United States	Franklin	46.4828	-119.251	Pliocene	3
Lagomorpha	Leporids	2	Hypolagus		ringoldenis	Gustafson, 1978		United States	Franklin	46.5167	-118.933	Pliocene	3
Lagomorpha	Leporids	2	Hypolagus		ringoldensis	Gustafson, 1978		Mexico	Rancho El Ocote (Medial)	21.2	-100.7	Miocene	2
Lagomorpha	Leporids	2	Hypolagus		ringoldensis	Gustafson, 1978		United States	Polk	27.6947	-81.8733	Miocene	2
Lagomorpha	Leporids	2	Hypolagus		ringoldensis	Gustafson, 1978		United States	Cochise, Post Ranch	31.9667	-110.3	Pliocene	3
Lagomorpha	Leporids	2	Hypolagus		ringoldensis	Gustafson, 1978		United States	Scurry, Beck Ranch	32.7167	-100.917	Pliocene	3
Lagomorpha	Leporids	2	Hypolagus		ringoldensis	Gustafson, 1978		United States	Bernalillo	35.0844	-106.651	Miocene	2
Lagomorpha	Leporids	2	Hypolagus		ringoldensis	Gustafson, 1978		United States	Navajo	35.5778	-110.049	Miocene	2
Lagomorpha	Leporids	2	Hypolagus		ringoldensis	Gustafson, 1978		United States	Navajo, White Cone	35.8	-110.1	Miocene	2
Lagomorpha	Leporids	2	Hypolagus		ringoldensis	Gustafson, 1978		United States	Meade, Fox Canyon	37.2	-100.3	Pliocene	3
Lagomorpha	Leporids	2	Hypolagus		ringoldensis	Gustafson, 1978		United States	Lincoln	37.7944	-114.333	Pliocene	3
Lagomorpha	Leporids	2	Hypolagus		ringoldensis	Gustafson, 1978		United States	Lincoln	37.7958	-114.35	Pliocene	3
Lagomorpha	Leporids	2	Hypolagus		ringoldensis	Gustafson, 1978		United States	Lincoln, Panaca Formation (Meadow Valley)	37.8	-114.3	Pliocene	3
Lagomorpha	Leporids	2	Hypolagus		ringoldensis	Gustafson, 1978		United States	Lyon/Churchill, Silver Springs	39.25	-118.85	Miocene	2
Lagomorpha	Leporids	2	Hypolagus		ringoldensis	Gustafson, 1978		United States	Churchill	39.5361	-119.069	Miocene	2
Lagomorpha	Leporids	2	Hypolagus		ringoldensis	Gustafson, 1978		United States	Knox, Santee	42.8068	-97.8463	Miocene	2
Lagomorpha	Leporids	2	Hypolagus		ringoldensis	Gustafson, 1978		United States	Knox	42.8158	-97.7253	Miocene	2
Lagomorpha	Leporids	2	Hypolagus		ringoldensis	Gustafson, 1978		United States	Knox, Devil's Nest Airstrip	42.8214	-97.7289	Miocene	2
Lagomorpha	Leporids	2	Hypolagus		ringoldensis	Gustafson, 1978		United States	Franklin, White Bluffs	46.3	-119.1	Pliocene	3
Lagomorpha	Leporids	2	Hypolagus		ringoldensis	Gustafson, 1978		United States	Adams, Taunton	47	-118.5	Pliocene	3
Lagomorpha	Leporids	2	Hypolagus		schreuderae	Teilhard de Chardin, 1940		China	Wan Ping-Hsien, Near Beijing	39.8539	116.223	Pliocene	3
Lagomorpha	Leporids	2	Hypolagus		schreuderae	Teilhard de Chardin, 1941		China	Yangyuan, hongyanangou	40.1	114.1	Pliocene	3
Lagomorpha	Leporids	2	Hypolagus		tedfordi	White, 1987		United States	Polk	27.8653	-82.0364	Miocene	2
Lagomorpha	Leporids	2	Hypolagus		tedfordi	White, 1987		United States	Polk, Nichols Mine Stream Matrix Horizon	27.9	-81.8	Miocene	2
Lagomorpha	Leporids	2	Hypolagus		tedfordi	White, 1987		United States	Pima	32.4458	-110.498	Miocene	2
Lagomorpha	Leporids	2	Hypolagus		tedfordi	White, 1987		United States	Pima, Redington	32.5	-110.6	Miocene	2
Lagomorpha	Leporids	2	Hypolagus		tedfordi	White, 1987		United States	Mohave	34.6136	-113.536	Miocene	2
Lagomorpha	Leporids	2	Hypolagus		tedfordi	White, 1987		United States	Mohave, Wikieup	34.7	-113.4	Miocene	2
Lagomorpha	Leporids	2	Hypolagus		tedfordi	White, 1987		United States	Ventura	34.8019	-119.304	Miocene	2
Lagomorpha	Leporids	2	Hypolagus		tedfordi	White, 1987		United States	Lincoln	37.7917	-114.375	Pliocene	3
Lagomorpha	Leporids	2	Hypolagus		tedfordi	White, 1987		United States	Lincoln	37.7944	-114.333	Pliocene	3
Lagomorpha	Leporids	2	Hypolagus		tedfordi	White, 1987		United States	Lincoln	37.7958	-114.35	Pliocene	3
Lagomorpha	Leporids	2	Hypolagus		tedfordi	White, 1987		United States	Contra Costa, Mulholland Site 2	37.9	-122.1	Miocene	2
Lagomorpha	Leporids	2	Hypolagus		tedfordi	White, 1987		United States	Lyon/Churchill, Silver Springs	39.25	-118.85	Miocene	2
Lagomorpha	Leporids	2	Hypolagus		tedfordi	White, 1987		United States	Churchill	39.5361	-119.069	Miocene	2
Lagomorpha	Leporids	2	Hypolagus	cf.	tothi	(Kretzoi, 1941)	Pliolagus	Poland	Kadzielnia	50.52	20.38	Pliocene	3
Lagomorpha	Leporids	2	Hypolagus		tothi	(Kretzoi, 1941)	Pliolagus	Poland	Kadzielnia	50.8667	20.6333	Pliocene	3
Lagomorpha	Leporids	2	Hypolagus		transbaicalicus	(Erbajeva, 1976)	Pliolagus	Russian Federation	Beregovaja, Chikoi River, Western Transbaikalia	51.0333	106.65	Pliocene	3
Lagomorpha	Leporids	2	Hypolagus		transbaikalicus	(Erbajeva, 1976)		Russia	Eastern Bajkal, Beregovaya	50.5417	106.914	Pliocene	3
Lagomorpha	Leporids	2	Hypolagus		transbaikalicus	(Erbajeva, 1976)		Russia	Eastern Bajkal, Udunga	51.4	105.9	Pliocene	3
Lagomorpha	Leporids	2	Hypolagus		vetus	Kellogg, 1910		Canada	Strathcona Fiord	78.55	-82.3667	Pliocene	3
Lagomorpha	Leporids	2	Hypolagus		vetus	Kellogg, 1910		Mexico	Las Tunas	23.3	-109.6	Pliocene	3
Lagomorpha	Leporids	2	Hypolagus		vetus	Kellogg, 1910		Mexico	Miraflores	23.4	-109.8	Pliocene	3
Lagomorpha	Leporids	2	Hypolagus		vetus	Kellogg, 1910		United States	Pima	32.4458	-110.498	Miocene	2
Lagomorpha	Leporids	2	Hypolagus		vetus	Kellogg, 1910		United States	Pima, Redington	32.5	-110.6	Miocene	2
Lagomorpha	Leporids	2	Hypolagus		vetus	Kellogg, 1910		United States	San Diego	32.875	-116.125	Pliocene	3
Lagomorpha	Leporids	2	Hypolagus		vetus	Kellogg, 1910		United States	San Diego	32.875	-116.125	Pliocene	3
Lagomorpha	Leporids	2	Hypolagus		vetus	Kellogg, 1910		United States	San Diego, Arroyo Seco	32.9	-117.1	Pliocene	3
Lagomorpha	Leporids	2	Hypolagus		vetus	Kellogg, 1910		United States	Sierra, Truth or Consequences	33.1	-107.3	Pliocene	3
Lagomorpha	Leporids	2	Hypolagus		vetus	Kellogg, 1910		United States	Riverside, Pechanga Indian Reservation	33.9	-117	Pliocene	3
Lagomorpha	Leporids	2	Hypolagus		vetus	Kellogg, 1910		United States	Riverside, Radec	33.9	-117	Pliocene	3
Lagomorpha	Leporids	2	Hypolagus		vetus	Kellogg, 1910		United States	Riverside, Vail Lake	33.9	-117	Miocene	2
Lagomorpha	Leporids	2	Hypolagus		vetus	Kellogg, 1910		United States	Ventura, Hidden Treasure Spring	34.3	-119	Miocene	2
Lagomorpha	Leporids	2	Hypolagus		vetus	Kellogg, 1910		United States	Ventura, Kent Quarry	34.3	-119	Miocene	2
Lagomorpha	Leporids	2	Hypolagus		vetus	Kellogg, 1910		United States	Southern California, Barstow beds	34.89	-117.1	Miocene	2
Lagomorpha	Leporids	2	Hypolagus		vetus	Kellogg, 1910		United States	Kern	35.0936	-118.226	Miocene	2
Lagomorpha	Leporids	2	Hypolagus		vetus	Kellogg, 1910		United States	Kern, Warren	35.3	-118.5	Miocene	2
Lagomorpha	Leporids	2	Hypolagus		vetus	Kellogg, 1910		United States	Kern	35.385	-117.988	Miocene	2
Lagomorpha	Leporids	2	Hypolagus		vetus	Kellogg, 1910		United States	Lipscomb	36.0858	-100.009	Miocene	2
Lagomorpha	Leporids	2	Hypolagus		vetus	Kellogg, 1910		United States	Lipscomb, Higgins Quarries	36.1	-100.1	Miocene	2
Lagomorpha	Leporids	2	Hypolagus		vetus	Kellogg, 1910		United States	Texas, Optima	36.7	-101.4	Miocene	2
Lagomorpha	Leporids	2	Hypolagus		vetus	Kellogg, 1910		United States	Texas	36.7472	-101.375	Miocene	2
Lagomorpha	Leporids	2	Hypolagus		vetus	Kellogg, 1910		United States	Nevada, Fish Lake Valley	37.68	-118.06	Miocene	2
Lagomorpha	Leporids	2	Hypolagus		vetus	Kellogg, 1910		United States	Sevier, Utah Geological Survey Site	38.5833	-112.267	Miocene	2
Lagomorpha	Leporids	2	Hypolagus		vetus	Kellogg, 1910		United States	Graham, Minium Quarry	39.3	-99.9	Miocene	2
Lagomorpha	Leporids	2	Hypolagus		vetus	Kellogg, 1910		United States	Elko, Roglove	41	-115.5	Miocene	2
Lagomorpha	Leporids	2	Hypolagus		vetus	Kellogg, 1910		United States	Humboldt, Thousand Creek	41.1	-117.8	Miocene	2
Lagomorpha	Leporids	2	Hypolagus		vetus	Kellogg, 1910		United States	Keith	41.2942	-101.891	Miocene	2
Lagomorpha	Leporids	2	Hypolagus		vetus	Kellogg, 1910		United States	Keith, Lemoyne Quarry	41.3006	-101.892	Miocene	2
Lagomorpha	Leporids	2	Hypolagus		vetus	Kellogg, 1910		United States	Humboldt	41.925	-118.836	Miocene	2
Lagomorpha	Leporids	2	Hypolagus		vetus	Kellogg, 1910		United States	Humboldt	41.9333	-118.85	Miocene	2
Lagomorpha	Leporids	2	Hypolagus		vetus	Kellogg, 1910		United States	Owyhee	42.0167	-116.967	Miocene	2
Lagomorpha	Leporids	2	Hypolagus		vetus	Kellogg, 1910		United States	Owyhee	42.0186	-116.835	Miocene	2
Lagomorpha	Leporids	2	Hypolagus		vetus	Kellogg, 1910		United States	Sioux	42.1758	-103.756	Miocene	2
Lagomorpha	Leporids	2	Hypolagus		vetus	Kellogg, 1910		United States	Sioux	42.1897	-103.767	Miocene	2
Lagomorpha	Leporids	2	Hypolagus		vetus	Kellogg, 1910		United States	Antelope, Mailbox	42.3935	-98.1266	Miocene	2
Lagomorpha	Leporids	2	Hypolagus		vetus	Kellogg, 1910		United States	Sioux, Murphy Member Slump Blocks	42.4	-103.8	Miocene	2
Lagomorpha	Leporids	2	Hypolagus		vetus	Kellogg, 1910		United States	Owyhee	42.43	-115.668	Pliocene	3
Lagomorpha	Leporids	2	Hypolagus		vetus	Kellogg, 1910		United States	Brown	42.625	-100.056	Miocene	2
Lagomorpha	Leporids	2	Hypolagus		vetus	Kellogg, 1910		United States	Brown, Pratt Quarry	42.6333	-100.05	Miocene	2
Lagomorpha	Leporids	2	Hypolagus		vetus	Kellogg, 1910		United States	Holt	42.69	-98.6472	Miocene	2
Lagomorpha	Leporids	2	Hypolagus		vetus	Kellogg, 1910		United States	Holt, Honey Creek	42.7	-98.8	Miocene	2
Lagomorpha	Leporids	2	Hypolagus		vetus	Kellogg, 1910		United States	Malheur	42.7903	-117.739	Miocene	2
Lagomorpha	Leporids	2	Hypolagus	cf.	vetus	Kellogg, 1910		United States	Hagerman, Idaho	42.812	-114.897	Pliocene	3
Lagomorpha	Leporids	2	Hypolagus		vetus	Kellogg, 1910		United States	Twin Falls	42.8167	-114.95	Pliocene	3
Lagomorpha	Leporids	2	Hypolagus		vetus	Kellogg, 1910		United States	Cherry	42.9022	-100.45	Miocene	2
Lagomorpha	Leporids	2	Hypolagus		vetus	Kellogg, 1910		United States	Owyhee	42.93	-115.449	Pliocene	3
Lagomorpha	Leporids	2	Hypolagus		vetus	Kellogg, 1910		United States	Owyhee	42.9444	-115.668	Pliocene	3
Lagomorpha	Leporids	2	Hypolagus		vetus	Kellogg, 1910		United States	Charles Mix, South Bijou Hill	43.1	-98.3	Miocene	2
Lagomorpha	Leporids	2	Hypolagus		vetus	Kellogg, 1910		United States	Owyhee	43.1128	-116.401	Pliocene	3
Lagomorpha	Leporids	2	Hypolagus		vetus	Kellogg, 1910		United States	Malheur	43.4511	-117.587	Miocene	2
Lagomorpha	Leporids	2	Hypolagus		vetus	Kellogg, 1910		United States	Charles Mix	43.4931	-99.2778	Miocene	2
Lagomorpha	Leporids	2	Hypolagus		vetus	Kellogg, 1910		United States	Malheur	43.5258	-117.15	Miocene	2
Lagomorpha	Leporids	2	Hypolagus		vetus	Kellogg, 1910		United States	Malheur, Juniper Creek	43.6	-117.5	Miocene	2
Lagomorpha	Leporids	2	Hypolagus		vetus	Kellogg, 1910		United States	Malheur	43.7856	-117.458	Miocene	2
Lagomorpha	Leporids	2	Hypolagus		vetus	Kellogg, 1910		United States	Malheur	43.8753	-117.446	Miocene	2
Lagomorpha	Leporids	2	Hypolagus		vetus	Kellogg, 1910		United States	Wheeler	44.4806	-119.667	Miocene	2
Lagomorpha	Leporids	2	Hypolagus		vetus	Kellogg, 1910		United States	Grant	44.4933	-119.536	Miocene	2
Lagomorpha	Leporids	2	Hypolagus		vetus	Kellogg, 1910		United States	Grant	44.4956	-119.566	Miocene	2
Lagomorpha	Leporids	2	Hypolagus		vetus	Kellogg, 1910		United States	Grant, Rattlesnake	44.5	-119.3	Miocene	2
Lagomorpha	Leporids	2	Hypolagus		vetus	Kellogg, 1910		United States	Wheeler	44.5014	-119.617	Miocene	2
Lagomorpha	Leporids	2	Hypolagus		vetus	Kellogg, 1910		United States	Deer Lodge, Johnson Gulch Quarry	46	-113	Miocene	2
Lagomorpha	Leporids	2	Hypolagus		virginiae	(Downey, 1970)		United States	Graham	32.625	-109.5	Pliocene	3
Lagomorpha	Leporids	2	Hypolagus		voorhiesi	White, 1987		United States	Meade, Deer Park	37.2	-100.3	Pliocene	3
Lagomorpha	Leporids	2	Hypolagus		voorhiesi	White, 1987		United States	Republic, White Rock Hibbard Loc.	39.9	-97.7	Pliocene	3
Lagomorpha	Leporids	2	Hypolagus		voorhiesi	White, 1987		United States	Morrill	41.5961	-102.852	Pliocene	3
Lagomorpha	Leporids	2	Hypolagus		voorhiesi	White, 1987		United States	Morrill, Broadwater Locality A	41.7	-103.1	Pliocene	3
Lagomorpha	Leporids	2	Hypolagus		voorhiesi	White, 1987		United States	Antelope, Big Springs Gravel Pit	42.3783	-98.2344	Pliocene	3
Lagomorpha	Leporids	2	Hypolagus		voorhiesi	White, 1987		United States	Owyhee	42.9733	-115.945	Pliocene	3
Lagomorpha	Leporids	2	Hypolagus		voorhiesi	White, 1987		United States	Elmore, Ninefoot Rapids	43	-115.7	Pliocene	3
Lagomorpha	Leporids	2	Hypolagus		indet.			Canada	Four Courners	49.2	-106.2	Miocene	2
Lagomorpha	Leporids	2	Hypolagus		indet.			Canada	Kleinfelder Farm	49.2	-106.2	Miocene	2
Lagomorpha	Leporids	2	Hypolagus		indet.			Canada	Quantock	49.2	-106.2	Miocene	2
Lagomorpha	Leporids	2	Hypolagus		indet.			Canada	Rom	49.2	-106.2	Miocene	2
Lagomorpha	Leporids	2	Hypolagus		indet.			Canada	Yost Farm	49.2	-106.2	Miocene	2
Lagomorpha	Leporids	2	Hypolagus		indet.			Canada	Zygolophodon Quarry	49.2	-106.2	Miocene	2
Lagomorpha	Leporids	2	Hypolagus		indet.			Canada	Wellsch Valley	50.7	-107.9	Pleistocene	3
Lagomorpha	Leporids	2	Hypolagus	? fanchangensis	indet.			China	Anhui, Fanchang	31.07	118.21	Pleistocene	3
Lagomorpha	Leporids	2	Hypolagus		indet.			China	Bilike Micromammals	40	114	Pliocene	3
Lagomorpha	Leporids	2	Hypolagus		indet.			China	Daodi Micromammals	40	115	Pliocene	3
Lagomorpha	Leporids	2	Hypolagus		indet.			China	Hebei, Hong yanangou, Yangyuan county	40.0833	114.2	Pliocene	3
Lagomorpha	Leporids	2	Hypolagus		indet.			France	Languedoc, Celleneuve	43.5	3.5	Pliocene	3
Lagomorpha	Leporids	2	Hypolagus		indet.			France	Vendargues	43.65	3.96667	Pliocene	3
Lagomorpha	Leporids	2	Hypolagus		indet.			Greenland	Kap Kobenhavn	82.5	-50	Pliocene	3
Lagomorpha	Leporids	2	Hypolagus		indet.		Lagotherium	Hungary	Kisláng	46.58	18.23	Pliocene	3
Lagomorpha	Leporids	2	Hypolagus		indet.		Lagotherium	Hungary	Kisláng	46.9667	18.3833	Pliocene	3
Lagomorpha	Leporids	2	Hypolagus		indet.			Hungary	Osztramos	48.5167	20.75	Pleistocene	3
Lagomorpha	Leporids	2	Hypolagus		indet.			Italy	Monte Pellegrino, near Palermo, Western Sicily	38.2006	13.3261	Pliocene	3
Lagomorpha	Leporids	2	cf. Hypolagus		indet.			Italy	Grosseto, Baccinello V3	42.7	11.1	Miocene	2
Lagomorpha	Leporids	2	Hypolagus		indet.			Italy	Villafranca d'Asti (Arondelli)	44.54	8.02	Pliocene	3
Lagomorpha	Leporids	2	Hypolagus		indet.			Mongolia	Dzagso-Hairhan-1-5	48	94	Pliocene	3
Lagomorpha	Leporids	2	Hypolagus		indet.			Mongolia	Orkhon-1A	48.8	103.6	Pliocene	3
Lagomorpha	Leporids	2	Hypolagus		indet.			Mongolia	Khirgis-Nur II	49.2	93.4	Pliocene	3
Lagomorpha	Leporids	2	Hypolagus		indet.			Mongolia	Bural-Obo AB	50.05	106.3	Pliocene	3
Lagomorpha	Leporids	2	Hypolagus		indet.			Mongolia	Shamar	50.1039	106.192	Pliocene	3
Lagomorpha	Leporids	2	Hypolagus		indet.			Netherlands	Tegelen	51.3333	6.13333	Pliocene	3
Lagomorpha	Leporids	2	Hypolagus		indet.			Poland	Cracow- Wielun, Ewa Cave 3	50.2	20.2	Pliocene	3
Lagomorpha	Leporids	2	Hypolagus		indet.			Russia	Near Stavropol, Kosyakino	43.9031	46.6797	Pliocene	3
Lagomorpha	Leporids	2	Hypolagus		indet.			Russia	Podpusk-Lebyazhje	51.5	77.2	Pliocene	3
Lagomorpha	Leporids	2	Hypolagus		indet.			Russia	Lake Bajkal, Olkhon (Sarayskaya, hor. 5)	53.1	107.2	Pliocene	3
Lagomorpha	Leporids	2	Hypolagus		indet.		Pliolagus	Russia	Zverinogolovskoe	54.5	65	Pliocene	3
Lagomorpha	Leporids	2	Hypolagus		indet.			Russia	Simbugino	55	54	Pliocene	3
Lagomorpha	Leporids	2	Hypolagus		indet.			Slovakia	Hajnácka	48.2	19.9667	Pliocene	3
Lagomorpha	Leporids	2	Hypolagus		indet.			Slovakia	Ivanovce	48.2	17.9	Pliocene	3
Lagomorpha	Leporids	2	Hypolagus		indet.			Spain	Alcoy barranco	38.6	-0.5	Pliocene	3
Lagomorpha	Leporids	2	Hypolagus		indet.		Pliolagus	Ukraine	Tarkhankut	45.4	32.6667	Pleistocene	3
Lagomorpha	Leporids	2	Hypolagus		indet.			United States	Marion/Citrus	28.9878	-82.3483	Miocene	2
Lagomorpha	Leporids	2	Hypolagus		indet.			United States	Brewster	29.2856	-103.071	Miocene	2
Lagomorpha	Leporids	2	Hypolagus		indet.			United States	Alachua	29.5475	-82.5217	Miocene	2
Lagomorpha	Leporids	2	Hypolagus		indet.			United States	Alachua	29.6797	-82.5781	Miocene	2
Lagomorpha	Leporids	2	Hypolagus		indet.			United States	Vernon	31.1	-93.1	Miocene	2
Lagomorpha	Leporids	2	Hypolagus		indet.			United States	Chochise	32.2019	-110.293	Pliocene	3
Lagomorpha	Leporids	2	Hypolagus		indet.			United States	Graham	32.625	-109.5	Pliocene	3
Lagomorpha	Leporids	2	Hypolagus		indet.			United States	San Diego, Arroyo Seco	32.9	-117.1	Pliocene	3
Lagomorpha	Leporids	2	Hypolagus		indet.			United States	Grant, Buckhorn	33	-108.5	Pliocene	3
Lagomorpha	Leporids	2	Hypolagus		indet.			United States	Northern Grant, Walnut Canyon	33	-108.5	Miocene	2
Lagomorpha	Leporids	2	Hypolagus		indet.			United States	Riverside	33.4681	-116.903	Pliocene	3
Lagomorpha	Leporids	2	Hypolagus		indet.			United States	Riverside	33.4764	-116.95	Pliocene	3
Lagomorpha	Leporids	2	Hypolagus		indet.			United States	Riverside	33.5	-117.125	Pliocene	3
Lagomorpha	Leporids	2	Hypolagus		indet.			United States	Orange, Owl Rock Quarry Prado Plant (Feldspathic Sands)	33.6	-117.8	Miocene	2
Lagomorpha	Leporids	2	Hypolagus		indet.			United States	Lubbock	33.6744	-101.203	Miocene	2
Lagomorpha	Leporids	2	Hypolagus		indet.			United States	Crosby	33.8156	-101.193	Pliocene	3
Lagomorpha	Leporids	2	Hypolagus		indet.			United States	Riverside, Butterfield Valley	33.9	-117	Pliocene	3
Lagomorpha	Leporids	2	Hypolagus		indet.			United States	Riverside, Radec	33.9	-117	Pliocene	3
Lagomorpha	Leporids	2	Hypolagus		indet.			United States	Riverside, Shamrock	33.9	-117	Pliocene	3
Lagomorpha	Leporids	2	Hypolagus		indet.			United States	Riverside, Vail Lake	33.9	-117	Miocene	2
Lagomorpha	Leporids	2	Hypolagus		indet.			United States	Yavapai	34	-111.727	Pliocene	3
Lagomorpha	Leporids	2	Hypolagus		indet.			United States	San Bernardino	34.3122	-117.481	Miocene	2
Lagomorpha	Leporids	2	Hypolagus		indet.			United States	San Bernardino	34.315	-117.464	Miocene	2
Lagomorpha	Leporids	2	Hypolagus		indet.			United States	Ventura	34.7378	-119.238	Miocene	2
Lagomorpha	Leporids	2	Hypolagus		indet.			United States	Ventura	34.7447	-119.25	Miocene	2
Lagomorpha	Leporids	2	Hypolagus		indet.			United States	Yavapai	34.7956	-112.089	Pliocene	3
Lagomorpha	Leporids	2	Hypolagus		indet.			United States	Valencia	34.8	-106.9	Miocene	2
Lagomorpha	Leporids	2	Hypolagus		indet.			United States	Kern	35.0936	-118.226	Miocene	2
Lagomorpha	Leporids	2	Hypolagus		indet.			United States	Kern	35.1869	-118.253	Miocene	2
Lagomorpha	Leporids	2	Hypolagus		indet.			United States	Kern	35.1911	-118.277	Miocene	2
Lagomorpha	Leporids	2	Hypolagus		indet.			United States	Kern, South Tejon Hills	35.3	-118.5	Miocene	2
Lagomorpha	Leporids	2	Hypolagus		indet.			United States	Kern	35.4028	-117.949	Miocene	2
Lagomorpha	Leporids	2	Hypolagus		indet.			United States	San Bernardino	35.4892	-117.399	Miocene	2
Lagomorpha	Leporids	2	Hypolagus		indet.			United States	Santa Fe	35.9119	-106.068	Miocene	2
Lagomorpha	Leporids	2	Hypolagus		indet.			United States	Inyo	36.1769	-117.916	Pliocene	3
Lagomorpha	Leporids	2	Hypolagus		indet.			United States	Rio Arriba, Chamita Formation (Lower Brown Unit)	36.5	-107	Miocene	2
Lagomorpha	Leporids	2	Hypolagus		indet.			United States	Meade	37.1614	-100.369	Pliocene	3
Lagomorpha	Leporids	2	Hypolagus		indet.			United States	Meade, Meade County	37.1761	-100.459	Pliocene	3
Lagomorpha	Leporids	2	Hypolagus		indet.			United States	Stanislaus	37.8228	-120.763	Miocene	2
Lagomorpha	Leporids	2	Hypolagus		indet.			United States	Mineral	38.5861	-117.926	Miocene	2
Lagomorpha	Leporids	2	Hypolagus		indet.			United States	Ellis	39.0369	-99.5386	Miocene	2
Lagomorpha	Leporids	2	Hypolagus		indet.			United States	Trego	39.0822	-99.7586	Miocene	2
Lagomorpha	Leporids	2	Hypolagus		indet.			United States	Lyon/Churchill, Silver Springs	39.25	-118.85	Miocene	2
Lagomorpha	Leporids	2	Hypolagus		indet.			United States	Park, Mark's Sink	39.3	-105.7	Pleistocene	3
Lagomorpha	Leporids	2	Hypolagus		indet.			United States	Churchill	39.5361	-119.069	Miocene	2
Lagomorpha	Leporids	2	Hypolagus		indet.			United States	Grand	39.9619	-106.132	Miocene	2
Lagomorpha	Leporids	2	Hypolagus		indet.			United States	Webster	40.0289	-98.5336	Miocene	2
Lagomorpha	Leporids	2	Hypolagus		indet.			United States	Grand	40.1217	-106.351	Miocene	2
Lagomorpha	Leporids	2	Hypolagus		indet.			United States	Grand	40.1336	-106.348	Miocene	2
Lagomorpha	Leporids	2	Hypolagus		indet.			United States	Routt	40.1525	-106.908	Miocene	2
Lagomorpha	Leporids	2	Hypolagus		indet.			United States	Frontier	40.395	-100.258	Miocene	2
Lagomorpha	Leporids	2	Hypolagus		indet.			United States	South-southwest of Franklin	40.528	-98.9606	Miocene	2
Lagomorpha	Leporids	2	Hypolagus		indet.			United States	Logan	40.9017	-103.27	Miocene	2
Lagomorpha	Leporids	2	Hypolagus		indet.			United States	Cheyenne	41.1119	-103.218	Miocene	2
Lagomorpha	Leporids	2	Hypolagus		indet.			United States	Keith	41.1406	-101.669	Miocene	2
Lagomorpha	Leporids	2	Hypolagus		indet.			United States	Garden	41.405	-102.344	Pliocene	3
Lagomorpha	Leporids	2	Hypolagus		indet.			United States	Elko	41.5	-114.767	Miocene	2
Lagomorpha	Leporids	2	Hypolagus		indet.			United States	Banner	41.5439	-103.937	Miocene	2
Lagomorpha	Leporids	2	Hypolagus		indet.			United States	Morrill	41.5961	-102.852	Pliocene	3
Lagomorpha	Leporids	2	Hypolagus		indet.			United States	Owyhee, Star Valley	42.0167	-116.967	Miocene	2
Lagomorpha	Leporids	2	Hypolagus		indet.			United States	Owyhee	42.0186	-116.835	Miocene	2
Lagomorpha	Leporids	2	Hypolagus		indet.			United States	Sioux	42.1392	-103.817	Miocene	2
Lagomorpha	Leporids	2	Hypolagus		indet.			United States	Sioux, Companion Quarry	42.15	-103.7	Miocene	2
Lagomorpha	Leporids	2	Hypolagus		indet.			United States	Carbon	42.3733	-107.067	Miocene	2
Lagomorpha	Leporids	2	Hypolagus		indet.			United States	Antelope	42.3844	-98.1119	Miocene	2
Lagomorpha	Leporids	2	Hypolagus		indet.			United States	Antelope	42.4211	-98.1567	Miocene	2
Lagomorpha	Leporids	2	Hypolagus		indet.			United States	Fremont	42.4417	-107.556	Miocene	2
Lagomorpha	Leporids	2	Hypolagus		indet.			United States	Fremont	42.4464	-107.557	Miocene	2
Lagomorpha	Leporids	2	Hypolagus		indet.			United States	Fremont	42.4486	-107.553	Miocene	2
Lagomorpha	Leporids	2	Hypolagus		indet.			United States	Natrona	42.4506	-107.534	Miocene	2
Lagomorpha	Leporids	2	Hypolagus		indet.			United States	Knox	42.4842	-98.1383	Miocene	2
Lagomorpha	Leporids	2	Hypolagus		indet.			United States	Cherry	42.7497	-100.814	Miocene	2
Lagomorpha	Leporids	2	Hypolagus		indet.			United States	Cherry	42.7708	-101.82	Miocene	2
Lagomorpha	Leporids	2	Hypolagus		indet.			United States	Brown	42.7783	-100.097	Miocene	2
Lagomorpha	Leporids	2	Hypolagus		indet.			United States	Brown	42.7819	-100.079	Miocene	2
Lagomorpha	Leporids	2	Hypolagus		indet.			United States	Brown	42.7858	-100.076	Miocene	2
Lagomorpha	Leporids	2	Hypolagus		indet.			United States	Malheur	42.7903	-117.739	Miocene	2
Lagomorpha	Leporids	2	Hypolagus		indet.			United States	Keya Paha	42.7958	-100.043	Miocene	2
Lagomorpha	Leporids	2	Hypolagus		indet.			United States	Keya Paha	42.7986	-100.062	Miocene	2
Lagomorpha	Leporids	2	Hypolagus		indet.			United States	Twin Falls, Hagerman	42.8	-114.9	Pliocene	3
Lagomorpha	Leporids	2	Hypolagus		indet.			United States	Keya Paha	42.805	-100.059	Miocene	2
Lagomorpha	Leporids	2	Hypolagus		indet.			United States	Keya Paha	42.8308	-100.044	Miocene	2
Lagomorpha	Leporids	2	Hypolagus		indet.			United States	Cherry	42.8378	-100.52	Miocene	2
Lagomorpha	Leporids	2	Hypolagus		indet.			United States	Cherry	42.8533	-100.203	Miocene	2
Lagomorpha	Leporids	2	Hypolagus		indet.			United States	Cherry	42.8847	-100.285	Miocene	2
Lagomorpha	Leporids	2	Hypolagus		indet.			United States	Cherry	42.9281	-100.412	Miocene	2
Lagomorpha	Leporids	2	Hypolagus		indet.			United States	Elmore	42.9589	-115.528	Pliocene	3
Lagomorpha	Leporids	2	Hypolagus		indet.			United States	Shannon	43.0022	-102.387	Miocene	2
Lagomorpha	Leporids	2	Hypolagus		indet.			United States	Owyhee	43.1042	-116.401	Pliocene	3
Lagomorpha	Leporids	2	Hypolagus		indet.			United States	Bennett	43.1328	-101.871	Miocene	2
Lagomorpha	Leporids	2	Hypolagus		indet.			United States	Owyhee	43.1625	-116.421	Pliocene	3
Lagomorpha	Leporids	2	Hypolagus		indet.			United States	Bennett	43.2778	-102.077	Miocene	2
Lagomorpha	Leporids	2	Hypolagus		indet.			United States	Owyhee	43.3636	-117	Miocene	2
Lagomorpha	Leporids	2	Hypolagus		indet.			United States	Malheur	43.4381	-117.458	Miocene	2
Lagomorpha	Leporids	2	Hypolagus		indet.			United States	Malheur	43.4522	-117.453	Miocene	2
Lagomorpha	Leporids	2	Hypolagus		indet.			United States	Malheur, Rome	43.6	-117.5	Miocene	2
Lagomorpha	Leporids	2	Hypolagus		indet.			United States	Harney	43.7472	-118.448	Miocene	2
Lagomorpha	Leporids	2	Hypolagus		indet.			United States	Malheur	43.7578	-118.116	Miocene	2
Lagomorpha	Leporids	2	Hypolagus		indet.			United States	Teton	43.7617	-110.555	Miocene	2
Lagomorpha	Leporids	2	Hypolagus		indet.			United States	Teton	43.9303	-110.561	Miocene	2
Lagomorpha	Leporids	2	Hypolagus		indet.			United States	Lemhi	44.8106	-113.259	Miocene	2
Lagomorpha	Leporids	2	Hypolagus		indet.			United States	Lemhi	44.8128	-113.252	Miocene	2
Lagomorpha	Leporids	2	Hypolagus		indet.			United States	Wheeler	44.9	-120.2	Miocene	2
Lagomorpha	Leporids	2	Hypolagus		indet.			United States	Park	45.2939	-110.829	Miocene	2
Lagomorpha	Leporids	2	Hypolagus		indet.			United States	Park	45.2981	-110.825	Miocene	2
Lagomorpha	Leporids	2	Hypolagus		indet.			United States	Gallatin	45.6667	-111.3	Miocene	2
Lagomorpha	Leporids	2	Hypolagus		indet.			United States	Gilliam	45.7019	-120.116	Miocene	2
Lagomorpha	Leporids	2	Hypolagus		indet.			United States	Morrow	45.7608	-119.481	Miocene	2
Lagomorpha	Leporids	2	Hypolagus		indet.			United States	Franklin	46.375	-119	Pliocene	3
Lagomorpha	Leporids	2	Hypolagus		indet.			United States	Meagher	46.5992	-111.044	Miocene	2
Lagomorpha	Leporids	2	Hypolagus		indet.			United States	Granite	46.6267	-113.131	Miocene	2
Lepoides White, 1988 (7.4-4.6 Ma)
Lagomorpha	Leporids	2	Lepoides		lepoides	White, 1988		United States	Lincoln	37.7958	-114.35	Pliocene	3
Lagomorpha	Leporids	2	Lepoides		lepoides	White, 1988		United States	Lincoln, Panaca Formation (Meadow Valley)	37.8	-114.3	Pliocene	3
Lagomorpha	Leporids	2	Lepoides		lepoides	White, 1988		United States	Douglas, Washoe	38.8	-119.5	Miocene	2
Lagomorpha	Leporids	2	Lepoides		lepoides	White, 1988		United States	Douglas	38.9392	-119.573	Miocene	2
Lagomorpha	Leporids	2	Lepoides	cf.	lepoides	White, 1988		United States	Nevada, Lyon/Churchill, Silver Springs	39.25	-118.85	Miocene	2
Lagomorpha	Leporids	2	Lepoides		lepoides	White, 1988		United States	Churchill	39.5361	-119.069	Miocene	2
Lagomorpha	Leporids	2	Lepoides		lepoides	White, 1988		United States	Nebraska, Knox, Santee	42.8068	-97.8463	Miocene	2
Lagomorpha	Leporids	2	Lepoides		lepoides	White, 1988		United States	Nebraska, Knox	42.8158	-97.7253	Miocene	2
Lagomorpha	Leporids	2	Lepoides		lepoides	White, 1988		United States	Knox, Devil's Nest Airstrip	42.8214	-97.7289	Miocene	2
Lepus Linnaeus, 1758 (11.61-0 Ma)
Lagomorpha	Leporids	2	Lepus		alleni	Mearns, 1890		United States	Sumter	28.7994	-82.0703	Middle Pleistocene	3
Lagomorpha	Leporids	2	Lepus		alleni	Mearns, 1890		United States	Citrus	29.0092	-82.6172	Pleistocene	3
Lagomorpha	Leporids	2	Lepus		alleni	Mearns, 1890		United States	Pima	32.3333	-112.233	Holocene	3
Lagomorpha	Leporids	2	Lepus		alleni	Mearns, 1890		United States	Eddy, Burnet Cave	32.35	-104.783	Pleistocene	3
Lagomorpha	Leporids	2	Lepus		alleni	Mearns, 1890		United States	Pinal	33.1839	-111.918	Holocene	3
Lagomorpha	Leporids	2	Lepus		alleni	Mearns, 1890		United States	Navajo	34.0833	-110.667	Holocene	3
Lagomorpha	Leporids	2	Lepus		alleni	Mearns, 1890		United States	Newton, Conard Fissure	36	-93.2	Pleistocene	3
Lagomorpha	Leporids	2	Lepus		americanus	Erxleben, 1777		Canada	January Cave	50.1833	-114.517	Pleistocene	3
Lagomorpha	Leporids	2	Lepus		americanus	Erxleben, 1777		Canada	Riddell	52.2	-106.7	Pleistocene	3
Lagomorpha	Leporids	2	Lepus		americanus	Erxleben, 1777		Canada	Bear Flat	56.2808	-121.228	Pleistocene	3
Lagomorpha	Leporids	2	Lepus		americanus	Erxleben, 1777		Canada	Old Crow River (Lower OCR 12)	68.2	-140	Pleistocene	3
Lagomorpha	Leporids	2	Lepus		americanus	Erxleben, 1777		United States	Newton, Conard Fissure	36	-93.2	Pleistocene	3
Lagomorpha	Leporids	2	Lepus		americanus	Erxleben, 1777		United States	Hamblen, Whitesburg	36.2667	-83.1333	Pleistocene	3
Lagomorpha	Leporids	2	Lepus		americanus	Erxleben, 1777		United States	Rio Arriba	36.3667	-106.75	Holocene	3
Lagomorpha	Leporids	2	Lepus		americanus	Erxleben, 1777		United States	San Juan	36.8667	-107.367	Holocene	3
Lagomorpha	Leporids	2	Lepus		americanus	Erxleben, 1777		United States	Montezuma	37.5	-108.5	Holocene	3
Lagomorpha	Leporids	2	Lepus		americanus	Erxleben, 1777		United States	Perry	37.7522	-89.8744	Holocene	3
Lagomorpha	Leporids	2	Lepus		americanus	Erxleben, 1777		United States	Pulaski	37.8667	-92.25	Late Pleistocene	3
Lagomorpha	Leporids	2	Lepus		americanus	Erxleben, 1777		United States	Woodford	37.8736	-84.7472	Late Pleistocene	3
Lagomorpha	Leporids	2	Lepus		americanus	Erxleben, 1777		United States	Bath, Back Creek Cave #2	37.9528	-79.7672	Pleistocene	3
Lagomorpha	Leporids	2	Lepus		americanus	Erxleben, 1777		United States	Bath	38.0667	-79.8917	Holocene	3
Lagomorpha	Leporids	2	Lepus		americanus	Erxleben, 1777		United States	Bath, Clark's Cave	38.0861	-79.6569	Pleistocene	3
Lagomorpha	Leporids	2	Lepus		americanus	Erxleben, 1777		United States	Morgan	38.25	-92.8667	Holocene	3
Lagomorpha	Leporids	2	Lepus		americanus	Erxleben, 1777		United States	Jefferson, Herculaneum Fissure	38.2667	-90.3667	Pleistocene	3
Lagomorpha	Leporids	2	Lepus		americanus	Erxleben, 1777		United States	Augusta	38.3667	-78.0833	Late Pleistocene	3
Lagomorpha	Leporids	2	Lepus		americanus	Erxleben, 1777		United States	Jefferson	38.3667	-90.5	Pleistocene	3
Lagomorpha	Leporids	2	Lepus		americanus	Erxleben, 1777		United States	Pendleton	38.6028	-79.3689	Late Pleistocene	3
Lagomorpha	Leporids	2	Lepus		americanus	Erxleben, 1777		United States	Sevier	38.75	-111.367	Holocene	3
Lagomorpha	Leporids	2	Lepus		americanus	Erxleben, 1777		United States	Shenandoah, Edinburgh Fissure	38.8725	-78.5122	Pleistocene	3
Lagomorpha	Leporids	2	Lepus		americanus	Erxleben, 1777		United States	Millard	39	-113	Late Pleistocene	3
Lagomorpha	Leporids	2	Lepus		americanus	Erxleben, 1777		United States	Millard, Crystal Ball Cave	39.4833	-114.033	Pleistocene	3
Lagomorpha	Leporids	2	Lepus		americanus	Erxleben, 1777		United States	Allegany, Cumberland Cave	39.6	-78.7	Pleistocene	3
Lagomorpha	Leporids	2	Lepus		americanus	Erxleben, 1777		United States	Allegany	39.6833	-78.7833	Pleistocene	3
Lagomorpha	Leporids	2	Lepus		americanus	Erxleben, 1777		United States	Bedford	40.0833	-78.65	Late Pleistocene	3
Lagomorpha	Leporids	2	Lepus		americanus	Erxleben, 1777		United States	Harlan	40.1167	-99.3667	Late Pleistocene	3
Lagomorpha	Leporids	2	Lepus		americanus	Erxleben, 1777		United States	Utah	40.1244	-111.626	Holocene	3
Lagomorpha	Leporids	2	Lepus		americanus	Erxleben, 1777		United States	Blair	40.3667	-78.25	Late Pleistocene	3
Lagomorpha	Leporids	2	Lepus		americanus	Erxleben, 1777		United States	Weld	40.8667	-105	Holocene	3
Lagomorpha	Leporids	2	Lepus		americanus	Erxleben, 1777		United States	Summit	41	-111	Holocene	3
Lagomorpha	Leporids	2	Lepus		americanus	Erxleben, 1777		United States	Sherman	41.1167	-99.1167	Late Pleistocene	3
Lagomorpha	Leporids	2	Lepus		americanus	Erxleben, 1777		United States	Litchfield	41.6167	-73.25	Holocene	3
Lagomorpha	Leporids	2	Lepus		americanus	Erxleben, 1777		United States	Klamath	42	-122.117	Holocene	3
Lagomorpha	Leporids	2	Lepus		americanus	Erxleben, 1777		United States	Sweetwater	42	-108.367	Holocene	3
Lagomorpha	Leporids	2	Lepus		americanus	Erxleben, 1777		United States	Schoharie	42.575	-74.3436	Holocene	3
Lagomorpha	Leporids	2	Lepus		americanus	Erxleben, 1777		United States	Kent	42.5833	-82.4167	Holocene	3
Lagomorpha	Leporids	2	Lepus		americanus	Erxleben, 1777		United States	Converse	42.6167	-105.617	Late Pleistocene	3
Lagomorpha	Leporids	2	Lepus		americanus	Erxleben, 1777		United States	Cherry	42.75	-100.117	Late Pleistocene	3
Lagomorpha	Leporids	2	Lepus		americanus	Erxleben, 1777		United States	Oxford	42.8333	-80.5	Holocene	3
Lagomorpha	Leporids	2	Lepus		americanus	Erxleben, 1777		United States	Middlesex	42.9056	-81.4161	Holocene	3
Lagomorpha	Leporids	2	Lepus		americanus	Erxleben, 1777		United States	Slack-Caswell	42.9153	-80.1653	Holocene	3
Lagomorpha	Leporids	2	Lepus		americanus	Erxleben, 1777		United States	Middlesex	42.9167	-81.5833	Holocene	3
Lagomorpha	Leporids	2	Lepus		americanus	Erxleben, 1777		United States	Middlesex	42.9167	-81.4167	Holocene	3
Lagomorpha	Leporids	2	Lepus		americanus	Erxleben, 1777		United States	Oxford	42.9167	-80.5833	Holocene	3
Lagomorpha	Leporids	2	Lepus		americanus	Erxleben, 1777		United States	Brant	43	-80	Holocene	3
Lagomorpha	Leporids	2	Lepus		americanus	Erxleben, 1777		United States	Genesee	43	-78.25	Holocene	3
Lagomorpha	Leporids	2	Lepus		americanus	Erxleben, 1777		United States	Genesee	43	-78	Holocene	3
Lagomorpha	Leporids	2	Lepus		americanus	Erxleben, 1777		United States	Niagara	43	-79	Holocene	3
Lagomorpha	Leporids	2	Lepus		americanus	Erxleben, 1777		United States	Middlesex	43.0125	-81.3	Holocene	3
Lagomorpha	Leporids	2	Lepus		americanus	Erxleben, 1777		United States	Fulton	43.0167	-74.5333	Holocene	3
Lagomorpha	Leporids	2	Lepus		americanus	Erxleben, 1777		United States	Brant	43.2083	-80.2125	Holocene	3
Lagomorpha	Leporids	2	Lepus		americanus	Erxleben, 1777		United States	Wentworth	43.3333	-80	Holocene	3
Lagomorpha	Leporids	2	Lepus		americanus	Erxleben, 1777		United States	Bingham	43.3667	-112.617	Holocene	3
Lagomorpha	Leporids	2	Lepus		americanus	Erxleben, 1777		United States	Wellington	43.4167	-80.0833	Holocene	3
Lagomorpha	Leporids	2	Lepus		americanus	Erxleben, 1777		United States	Halton	43.5	-79.9167	Pleistocene	3
Lagomorpha	Leporids	2	Lepus		americanus	Erxleben, 1777		United States	Custer	43.5811	-103.414	Pleistocene	3
Lagomorpha	Leporids	2	Lepus		americanus	Erxleben, 1777		United States	Keffer site, North of Toronto	43.75	-79.5833	Holocene	3
Lagomorpha	Leporids	2	Lepus		americanus	Erxleben, 1777		United States	Custer, Salamander Cave	43.8	-103.1	Pleistocene	3
Lagomorpha	Leporids	2	Lepus		americanus	Erxleben, 1777		United States	York	43.9167	-79.25	Holocene	3
Lagomorpha	Leporids	2	Lepus		americanus	Erxleben, 1777		United States	Bruce	44.25	-81.5833	Holocene	3
Lagomorpha	Leporids	2	Lepus		americanus	Erxleben, 1777		United States	Lemhi	44.2814	-112.915	Holocene	3
Lagomorpha	Leporids	2	Lepus		americanus	Erxleben, 1777		United States	Bruce	44.2958	-81.5944	Holocene	3
Lagomorpha	Leporids	2	Lepus		americanus	Erxleben, 1777		United States	Linn	44.3667	-122.367	Holocene	3
Lagomorpha	Leporids	2	Lepus		americanus	Erxleben, 1777		United States	Park	44.45	-109.75	Holocene	3
Lagomorpha	Leporids	2	Lepus		americanus	Erxleben, 1777		United States	Park	44.6167	-109.367	Holocene	3
Lagomorpha	Leporids	2	Lepus		americanus	Erxleben, 1777		United States	Sheridan	44.7333	-107.15	Holocene	3
Lagomorpha	Leporids	2	Lepus		americanus	Erxleben, 1777		United States	Lincoln	44.75	-124	Holocene	3
Lagomorpha	Leporids	2	Lepus		americanus	Erxleben, 1777		United States	Grenville	44.8167	-75.6	Holocene	3
Lagomorpha	Leporids	2	Lepus		americanus	Erxleben, 1777		United States	Park	44.8667	-110.25	Holocene	3
Lagomorpha	Leporids	2	Lepus		americanus	Erxleben, 1777		United States	Charlotte	45.075	-67.0417	Holocene	3
Lagomorpha	Leporids	2	Lepus		americanus	Erxleben, 1777		United States	Charlotte	45.1625	-66.95	Holocene	3
Lagomorpha	Leporids	2	Lepus		americanus	Erxleben, 1777		United States	Chateauguay	45.32	-73.9669	Holocene	3
Lagomorpha	Leporids	2	Lepus		americanus	Erxleben, 1777		United States	Yellowstone	45.6167	-108.367	Holocene	3
Lagomorpha	Leporids	2	Lepus		americanus	Erxleben, 1777		United States	Mackinac	45.75	-84.75	Holocene	3
Lagomorpha	Leporids	2	Lepus		americanus	Erxleben, 1777		United States	Emmet	45.8	-84.75	Holocene	3
Lagomorpha	Leporids	2	Lepus		americanus	Erxleben, 1777		United States	Morrison's Island 6	45.8167	-77.0333	Holocene	3
Lagomorpha	Leporids	2	Lepus		americanus	Erxleben, 1777		United States	Lewis	46.3667	-121.75	Holocene	3
Lagomorpha	Leporids	2	Lepus		americanus	Erxleben, 1777		United States	Lewis	46.5	-121.867	Holocene	3
Lagomorpha	Leporids	2	Lepus		americanus	Erxleben, 1777		United States	Granite	46.6167	-113.117	Holocene	3
Lagomorpha	Leporids	2	Lepus		americanus	Erxleben, 1777		United States	Dawson	47	-104.617	Holocene	3
Lagomorpha	Leporids	2	Lepus		americanus	Erxleben, 1777		United States	Clearwater	47.1167	-95.1167	Holocene	3
Lagomorpha	Leporids	2	Lepus		americanus	Erxleben, 1777		United States	Itasca	47.25	-93.75	Holocene	3
Lagomorpha	Leporids	2	Lepus		americanus	Erxleben, 1777		United States	Saint Louis	47.75	-92.3667	Holocene	3
Lagomorpha	Leporids	2	Lepus		americanus	Erxleben, 1777		United States	Le Site Lavoie	48.2325	-69.55	Holocene	3
Lagomorpha	Leporids	2	Lepus		americanus	Erxleben, 1777		United States	Chicoutimi	48.4303	-71.0781	Holocene	3
Lagomorpha	Leporids	2	Lepus		americanus	Erxleben, 1777		United States	Koochiching	48.5	-93.5	Holocene	3
Lagomorpha	Leporids	2	Lepus		americanus	Erxleben, 1777		United States	Heron Bay	48.6167	-86.2833	Holocene	3
Lagomorpha	Leporids	2	Lepus		americanus	Erxleben, 1777		United States	Long Sault	48.6442	-94.0606	Holocene	3
Lagomorpha	Leporids	2	Lepus		americanus	Erxleben, 1777		United States	Long Creek	49.0306	-102.983	Holocene	3
Lagomorpha	Leporids	2	Lepus		americanus	Erxleben, 1777		United States	Long Creek	49.0306	-102.983	Holocene	3
Lagomorpha	Leporids	2	Lepus		americanus	Erxleben, 1777		United States	Belcarra Park site	49.3	-122.5	Holocene	3
Lagomorpha	Leporids	2	Lepus		americanus	Erxleben, 1777		United States	Duck Bay	49.3333	-84.5	Holocene	3
Lagomorpha	Leporids	2	Lepus		americanus	Erxleben, 1777		United States	Ash Rapids West	49.5833	-94.75	Holocene	3
Lagomorpha	Leporids	2	Lepus		americanus	Erxleben, 1777		United States	Ash Rapids West	49.5833	-94.75	Holocene	3
Lagomorpha	Leporids	2	Lepus		americanus	Erxleben, 1777		United States	Crowsnest Dance Hall	49.5833	-114.583	Holocene	3
Lagomorpha	Leporids	2	Lepus		americanus	Erxleben, 1777		United States	Eagle Cave	49.6361	-114.64	Late Pleistocene	3
Lagomorpha	Leporids	2	Lepus		americanus	Erxleben, 1777		United States	Valentine	49.6667	-83.8333	Holocene	3
Lagomorpha	Leporids	2	Lepus		americanus	Erxleben, 1777		United States	Stendall	49.8028	-101.331	Holocene	3
Lagomorpha	Leporids	2	Lepus		americanus	Erxleben, 1777		United States	Kain Cache	49.8597	-99.8292	Holocene	3
Lagomorpha	Leporids	2	Lepus		americanus	Erxleben, 1777		United States	Sammis	50.0167	-110.583	Holocene	3
Lagomorpha	Leporids	2	Lepus		americanus	Erxleben, 1777		United States	Wabinosh River	50.0528	-88.9517	Holocene	3
Lagomorpha	Leporids	2	Lepus		americanus	Erxleben, 1777		United States	Bjorklund	50.1208	-96.0375	Holocene	3
Lagomorpha	Leporids	2	Lepus		americanus	Erxleben, 1777		United States	Lebret	50.6667	-103.667	Holocene	3
Lagomorpha	Leporids	2	Lepus		americanus	Erxleben, 1777		United States	Bell	50.7431	-121.825	Holocene	3
Lagomorpha	Leporids	2	Lepus		americanus	Erxleben, 1777		United States	Van Male	50.75	-120.25	Holocene	3
Lagomorpha	Leporids	2	Lepus		americanus	Erxleben, 1777		United States	Ollie	50.75	-121.75	Holocene	3
Lagomorpha	Leporids	2	Lepus		americanus	Erxleben, 1777		United States	East	50.75	-121.917	Holocene	3
Lagomorpha	Leporids	2	Lepus		americanus	Erxleben, 1777		United States	Rattlesnake Hill	50.7744	-121.167	Holocene	3
Lagomorpha	Leporids	2	Lepus		americanus	Erxleben, 1777		United States	LM-8	50.8708	-95.5333	Holocene	3
Lagomorpha	Leporids	2	Lepus		americanus	Erxleben, 1777		United States		51.0833	-115.267	Holocene	3
Lagomorpha	Leporids	2	Lepus		americanus	Erxleben, 1777		United States	Vermilion Lakes	51.25	-115.583	Holocene	3
Lagomorpha	Leporids	2	Lepus		americanus	Erxleben, 1777		United States	The Hiching Post Ranch site	51.4	-114.483	Holocene	3
Lagomorpha	Leporids	2	Lepus		americanus	Erxleben, 1777		United States	Sjovold	51.4378	-107.091	Holocene	3
Lagomorpha	Leporids	2	Lepus		americanus	Erxleben, 1777		United States	Hartley	52.0833	-106.583	Holocene	3
Lagomorpha	Leporids	2	Lepus		americanus	Erxleben, 1777		United States	Riddell: 4.8 km north of Sutherland	52.15	-106.6	Holocene	3
Lagomorpha	Leporids	2	Lepus		americanus	Erxleben, 1777		United States	Aschkibokahn	52.1881	-100.172	Holocene	3
Lagomorpha	Leporids	2	Lepus		americanus	Erxleben, 1777		United States	Harder: Dunfermline Sand Hills	52.2103	-107.05	Holocene	3
Lagomorpha	Leporids	2	Lepus		americanus	Erxleben, 1777		United States	Red Tail	52.25	-106.583	Holocene	3
Lagomorpha	Leporids	2	Lepus		americanus	Erxleben, 1777		United States		52.3333	-81.75	Holocene	3
Lagomorpha	Leporids	2	Lepus		americanus	Erxleben, 1777		United States	Potlatch	52.4917	-125.342	Holocene	3
Lagomorpha	Leporids	2	Lepus		americanus	Erxleben, 1777		United States	Boss Hill	52.5833	-112.75	Holocene	3
Lagomorpha	Leporids	2	Lepus		americanus	Erxleben, 1777		United States	Tailrace Bay	53.1889	-99.255	Holocene	3
Lagomorpha	Leporids	2	Lepus		americanus	Erxleben, 1777		United States	Davenport	53.3014	-104.153	Holocene	3
Lagomorpha	Leporids	2	Lepus		americanus	Erxleben, 1777		United States	Eastcott Flat	53.3083	-104.1	Holocene	3
Lagomorpha	Leporids	2	Lepus		americanus	Erxleben, 1777		United States	Pas Reserve	53.8264	-101.258	Holocene	3
Lagomorpha	Leporids	2	Lepus		americanus	Erxleben, 1777		United States	Greenville	55.0292	-129.574	Holocene	3
Lagomorpha	Leporids	2	Lepus		americanus	Erxleben, 1777		United States	Notigi Lake	55.9042	-99.3792	Holocene	3
Lagomorpha	Leporids	2	Lepus		americanus	Erxleben, 1777		United States	Farrell Creek	56.1167	-121.717	Holocene	3
Lagomorpha	Leporids	2	Lepus		americanus	Erxleben, 1777		United States	Charlie Lake Cave	56.2764	-120.938	Late Pleistocene	3
Lagomorpha	Leporids	2	Lepus		americanus	Erxleben, 1777		United States	Kame Hills	57.4917	-98.5583	Holocene	3
Lagomorpha	Leporids	2	Lepus		americanus	Erxleben, 1777		United States	Vicinity of Muncho Lake	59.0833	-125.75	Holocene	3
Lagomorpha	Leporids	2	Lepus		americanus	Erxleben, 1777		United States	Cave 1, Lime Hills	61.4356	-155.412	Late Pleistocene	3
Lagomorpha	Leporids	2	Lepus		americanus	Erxleben, 1777		United States	Chimi	61.6061	-137.499	Holocene	3
Lagomorpha	Leporids	2	Lepus		americanus	Erxleben, 1777		United States	Broken Mammoth	64.2667	-146.117	Late Pleistocene	3
Lagomorpha	Leporids	2	Lepus		americanus	Erxleben, 1777		United States	Campus	64.8556	-147.817	Holocene	3
Lagomorpha	Leporids	2	Lepus		americanus	Erxleben, 1777		United States	Martin Zheh	66.7803	-133.104	Holocene	3
Lagomorpha	Leporids	2	Lepus		americanus	Erxleben, 1777		United States	Porcupine Cave 1	66.9167	-142.75	Late Pleistocene	3
Lagomorpha	Leporids	2	Lepus		americanus	Erxleben, 1777		United States		67.1333	-140.783	Late Pleistocene	3
Lagomorpha	Leporids	2	Lepus		americanus	Erxleben, 1777		United States	Klo-kut	67.5694	-139.675	Holocene	3
Lagomorpha	Leporids	2	Lepus		americanus	Erxleben, 1777		United States	M1V1-7 (Harington Loc. 17)	67.8194	-139.904	Pleistocene	3
Lagomorpha	Leporids	2	Lepus		americanus	Erxleben, 1777		United States	Gupuk	69.3458	-134.044	Holocene	3
Lagomorpha	Leporids	2	Lepus		americanus	Erxleben, 1777		United States	Crane	70.22	-127.319	Holocene	3
Lagomorpha	Leporids	2	Lepus		arcticus	(Ross, 1819)		Canada	Old Crow River (Lower OCR 12)	68.2	-140	Pleistocene	3
Lagomorpha	Leporids	2	Lepus		arcticus	(Ross, 1819)		United States	Nunaingok	60.3544	-64.7014	Holocene	3
Lagomorpha	Leporids	2	Lepus		arcticus	(Ross, 1819)		United States		61.35	-137.208	Late Pleistocene	3
Lagomorpha	Leporids	2	Lepus		arcticus	(Ross, 1819)		United States	Baie Deception	62.1006	-74.5667	Holocene	3
Lagomorpha	Leporids	2	Lepus		arcticus	(Ross, 1819)		United States	Pita	62.4208	-77.9275	Holocene	3
Lagomorpha	Leporids	2	Lepus		arcticus	(Ross, 1819)		United States	Tanfield	62.65	-69.55	Holocene	3
Lagomorpha	Leporids	2	Lepus		arcticus	(Ross, 1819)		United States	Kamaiyuk 1	62.8364	-65.3689	Holocene	3
Lagomorpha	Leporids	2	Lepus		arcticus	(Ross, 1819)		United States	Peale Point Site	63.7236	-68.6917	Holocene	3
Lagomorpha	Leporids	2	Lepus		arcticus	(Ross, 1819)		United States	Canyon Creek	64.2889	-146.479	Late Pleistocene	3
Lagomorpha	Leporids	2	Lepus		arcticus	(Ross, 1819)		United States	Nadlok	66.2675	-110.243	Holocene	3
Lagomorpha	Leporids	2	Lepus		arcticus	(Ross, 1819)		United States	Porcupine Cave 1	66.9167	-142.75	Late Pleistocene	3
Lagomorpha	Leporids	2	Lepus		arcticus	(Ross, 1819)		United States		67.1333	-140.783	Late Pleistocene	3
Lagomorpha	Leporids	2	Lepus		arcticus	(Ross, 1819)		United States	Locality 11A - Old Crow Basin	67.8194	-139.904	Holocene	3
Lagomorpha	Leporids	2	Lepus		arcticus	(Ross, 1819)		United States	Locality CRH-44 - Old Crow Basin	68.2133	-140.011	Late Pleistocene	3
Lagomorpha	Leporids	2	Lepus		arcticus	(Ross, 1819)		United States	Beulah	68.4333	-113.975	Holocene	3
Lagomorpha	Leporids	2	Lepus		arcticus	(Ross, 1819)		United States	Lady Franklin Point	68.4681	-113.208	Holocene	3
Lagomorpha	Leporids	2	Lepus		arcticus	(Ross, 1819)		United States	Washout	69.5706	-138.887	Holocene	3
Lagomorpha	Leporids	2	Lepus		arcticus	(Ross, 1819)		United States	Lagoon	71.5206	-123.722	Holocene	3
Lagomorpha	Leporids	2	Lepus		arcticus	(Ross, 1819)		United States	Saatut I	72.7344	-80.2269	Holocene	3
Lagomorpha	Leporids	2	Lepus		arcticus	(Ross, 1819)		United States	Tasealuk	72.8347	-95.1542	Holocene	3
Lagomorpha	Leporids	2	Lepus		arcticus	(Ross, 1819)		United States	Nunguvik	73.0492	-80.5722	Holocene	3
Lagomorpha	Leporids	2	Lepus		arcticus	(Ross, 1819)		United States	Tasiarulik	75.5481	-95.9425	Holocene	3
Lagomorpha	Leporids	2	Lepus		arcticus	(Ross, 1819)		United States	Ice Breaker Beach	75.6953	-84.5553	Holocene	3
Lagomorpha	Leporids	2	Lepus		arcticus	(Ross, 1819)		United States	Hind	75.6967	-84.4994	Holocene	3
Lagomorpha	Leporids	2	Lepus		arcticus	(Ross, 1819)		United States	Port Refuge	76.2894	-94.6333	Holocene	3
Lagomorpha	Leporids	2	Lepus		arcticus	(Ross, 1819)		United States	Bight	79.1061	-76.1217	Holocene	3
Lagomorpha	Leporids	2	Lepus		arcticus	(Ross, 1819)		United States	Ridge	79.1167	-76.1353	Holocene	3
Lagomorpha	Leporids	2	Lepus		benjamini	Hay, 1921		United States	Coconino, Anita	35.7	-112.4	Pliocene	3
Lagomorpha	Leporids	2	Lepus		benjamini	Hay, 1921		United States	Coconino	35.8619	-112.248	Pliocene	3
Lagomorpha	Leporids	2	Lepus		californicus	(Gray, 1837)		Mexico	Cedazo	21.8	-102.3	Pleistocene	3
Lagomorpha	Leporids	2	Lepus		californicus	(Gray, 1837)		United States	Nueces	27.6167	-97.3667	Holocene	3
Lagomorpha	Leporids	2	Lepus		californicus	(Gray, 1837)		United States	Zavala	28.8667	-99.75	Holocene	3
Lagomorpha	Leporids	2	Lepus		californicus	(Gray, 1837)		United States	Brazoria	29	-95.3667	Holocene	3
Lagomorpha	Leporids	2	Lepus		californicus	(Gray, 1837)		United States	Bexar	29.3667	-98.5	Holocene	3
Lagomorpha	Leporids	2	Lepus		californicus	(Gray, 1837)		United States	Uvalde	29.3667	-99.4667	Holocene	3
Lagomorpha	Leporids	2	Lepus		californicus	(Gray, 1837)		United States	Val Verde	29.3667	-101	Holocene	3
Lagomorpha	Leporids	2	Lepus		californicus	(Gray, 1837)		United States	Val Verde	29.5	-101	Holocene	3
Lagomorpha	Leporids	2	Lepus		californicus	(Gray, 1837)		United States	Harris, Taylor Bayou	29.5667	-95.05	Pleistocene	3
Lagomorpha	Leporids	2	Lepus		californicus	(Gray, 1837)		United States	Bexar, Friesenhahn Cave	29.5833	-98.4	Pleistocene	3
Lagomorpha	Leporids	2	Lepus		californicus	(Gray, 1837)		United States	Val Verde	29.65	-101.3	Holocene	3
Lagomorpha	Leporids	2	Lepus		californicus	(Gray, 1837)		United States	Val Verde	29.7333	-101.4	Late Pleistocene	3
Lagomorpha	Leporids	2	Lepus		californicus	(Gray, 1837)		United States	Val Verde	29.75	-101.367	Holocene	3
Lagomorpha	Leporids	2	Lepus		californicus	(Gray, 1837)		United States	Val Verde	29.75	-101.45	Holocene	3
Lagomorpha	Leporids	2	Lepus		californicus	(Gray, 1837)		United States	Val Verde	29.75	-101.25	Holocene	3
Lagomorpha	Leporids	2	Lepus		californicus	(Gray, 1837)		United States	Val Verde	29.8167	-101.55	Holocene	3
Lagomorpha	Leporids	2	Lepus		californicus	(Gray, 1837)		United States	Kendall	29.8833	-98.6167	Late Pleistocene	3
Lagomorpha	Leporids	2	Lepus		californicus	(Gray, 1837)		United States	Val Verde	29.8914	-101.44	Holocene	3
Lagomorpha	Leporids	2	Lepus		californicus	(Gray, 1837)		United States	Val Verde	29.9833	-101.1	Holocene	3
Lagomorpha	Leporids	2	Lepus		californicus	(Gray, 1837)		United States	Kerr	30.1333	-99.5417	Late Pleistocene	3
Lagomorpha	Leporids	2	Lepus		californicus	(Gray, 1837)		United States	Edwards	30.25	-99.8667	Holocene	3
Lagomorpha	Leporids	2	Lepus		californicus	(Gray, 1837)		United States	Travis	30.3875	-97.6778	Holocene	3
Lagomorpha	Leporids	2	Lepus		californicus	(Gray, 1837)		United States	Williamson	30.5	-97.75	Holocene	3
[truncated: 2,818 more rows]
